# Supplementary material for: Distinct actions of the humid heat environment on host gut microbiota, intestinal mucosal immunity, neuroendocrinology in influenza A virus-infected mouse
Source: Brain Behav Immun Health. 2025 Dec 19;51:101164. doi: 10.1016/j.bbih.2025.101164 (PMC12813360; doi:10.1016/j.bbih.2025.101164)
Supplement: Multimedia component 2 [file mmc2.xlsx]

## Sheet: Sheet1
Formula	Compounds	Class I	Class II	CAS	N-B vs N-V	N-B vs H-B	N-B vs H-V	H-B vs H-V		N-B vs N-V	N-B vs H-B	N-B vs H-V	H-B vs H-V
C18H22O4	Enterodiol	Benzene and substituted derivatives	Phenolics	80226-00-2	down	down	down	up		A	A	A	A
C4H7NO	2-Pyrrolidinone	Heterocyclic compounds	Heterocyclic compounds	616-45-5	up	up	up	up		A	A	A	A
C5H4N2O4	Orotic Acid	CoEnzyme and vitamins	CoEnzyme and vitamins	65-86-1	down	down	down	insig		A	A	A	insig
C8H11N	Phenethylamine	Alcohol and amines	Amines	64-04-0	down	up	up	insig		A	A	A	insig
C6H8O7	Citric Acid	Organic acid And Its derivatives	Organicacid and Its derivatives	77-92-9	up	down	down	insig		A	A	A	insig
C9H13N2O9P	Uridine 5-Monophosphate	Nucleotide And Its metabolomics	Nucleotide and Its metabolomics	58-97-9	up	down	down	insig		A	A	A	insig
C20H37NO2	Linoleylethanolamide	Alcohol and amines	Amines	68171-52-8	down	up	insig	down		A	A	insig	A
C9H14N3O8P	Cytidine-5-Monophosphate	Nucleotide And Its metabolomics	Nucleotide and Its metabolomics	63-37-6	up	down	insig	up		A	A	insig	A
C6H12O3	2-Hydroxyisocaproic Acid	Organic acid And Its derivatives	Organicacid and Its derivatives	498-36-2	up	up	insig	down		A	A	insig	A
C15H24N2O17P2	UDP-glucose	Nucleotide And Its metabolomics	Nucleotide and Its metabolomics	133-89-1	up	up	insig	down		A	A	insig	A
C6H12O3	(S)-Leucic acid	Organic acid And Its derivatives	Organicacid and Its derivatives	13748-90-8	up	up	insig	down		A	A	insig	A
C11H15N5O3S	5'-Deoxy-5'-(Methylthio) Adenosine	Nucleotide And Its metabolomics	Nucleotide and Its metabolomics	2457-80-9	up	up	insig	down		A	A	insig	A
C9H10O4	3-(3-Hydroxyphenyl)-3-hydroxypropanoic acid	Organic acid And Its derivatives	Organicacid and Its derivatives	3247-75-4	down	down	insig	insig		A	A	insig	insig
C20H32O	All-Trans-13,14-Dihydroretinol	CoEnzyme and vitamins	CoEnzyme and vitamins	115797-14-3	down	down	insig	insig		A	A	insig	insig
C20H28O3	4-Hydroxyretinoic Acid	CoEnzyme and vitamins	CoEnzyme and vitamins	66592-72-1	down	down	insig	insig		A	A	insig	insig
C8H16N2O3	L-Leucyl-L-glycine	Amino acid and Its metabolomics	Small Peptide	615-82-7	down	down	insig	insig		A	A	insig	insig
C3H6O3	L-Lactic Acid	Organic acid And Its derivatives	Organicacid and Its derivatives	79-33-4	up	up	insig	insig		A	A	insig	insig
C8H11NO	Tyramine	Benzene and substituted derivatives	Benzene and substituted derivatives	51-67-2	up	up	insig	insig		A	A	insig	insig
C5H9N3O4	N-Amidino-L-Aspartate	Amino acid and Its metabolomics	Amino acid derivatives	6133-30-8	up	up	insig	insig		A	A	insig	insig
C10H12N5O7P	Guanosine 3',5'-Cyclic Monophosphate	Nucleotide And Its metabolomics	Nucleotide and Its metabolomics	7665-99-8	up	insig	down	down		A	insig	A	A
C18H30O6	2,3-Dinor-TXB2	FA	FFA	63250-09-9	up	insig	up	up		A	insig	A	A
C8H8O2	4-Methoxybenzaldehyde	Benzene and substituted derivatives	Benzene and substituted derivatives	123-11-5	up	insig	up	up		A	insig	A	A
C20H32O5	PGD2 [9α,15S-dihydroxy-11-oxo-prosta-5Z,13E-dien-1-oic acid]	Oxidized lipids	Oxidized lipids	41598-07-6	up	insig	up	up		A	insig	A	A
C4H8O4	Erythrose	Carboxylic acids and derivatives	Sugars	583-50-6	down	insig	down	insig		A	insig	A	insig
C18H28O2	Stearidonic Acid	FA	FFA	20290-75-9	down	insig	down	insig		A	insig	A	insig
C15H23N5O14P2	ADP-ribose	Nucleotide And Its metabolomics	Nucleotide and Its metabolomics	20762-30-5	up	insig	insig	down		A	insig	insig	A
C26H45NO7S	Taurine-α-ratcholate sodium salt	Bile acids	Bile acids	25696-60-0	up	insig	insig	up		A	insig	insig	A
C26H43NO5	Glycochenodeoxycholic Acid	Bile acids	Bile acids	640-79-9	down	insig	insig	insig		A	insig	insig	insig
C12H10N4O2	7,8-Dimethylalloxazine	Heterocyclic compounds	Heterocyclic compounds	1086-80-2	down	insig	insig	insig		A	insig	insig	insig
C26H43NO5	Glycine deoxycholic acid	Bile acids	Bile acids	360-65-6	down	insig	insig	insig		A	insig	insig	insig
C18H28O2	9,12-octadecadienoic acid	FA	FFA	2012-14-8	down	insig	insig	insig		A	insig	insig	insig
C4H4N2O2	Uracil	Nucleotide And Its metabolomics	Nucleotide and Its metabolomics	66-22-8	up	insig	insig	insig		A	insig	insig	insig
C10H12N5O6P	Cyclic Amp	Nucleotide And Its metabolomics	Nucleotide and Its metabolomics	60-92-4	up	insig	insig	insig		A	insig	insig	insig
C12H15NO4	N-lactoyl-phenylalanine	Amino acid and Its metabolomics	Amino acid derivatives	-	up	insig	insig	insig		A	insig	insig	insig
C5H6N2O2	Imidazoleacetic acid	Heterocyclic compounds	Indole and Its derivatives	645-65-8	up	insig	insig	insig		A	insig	insig	insig
C10H14N5O7P	deoxyguanosine 5'-monophosphate(dGMP)	Nucleotide And Its metabolomics	Nucleotide and Its metabolomics	902-04-5	up	insig	insig	insig		A	insig	insig	insig
C5H4N4O3	Uric acid	Organic acid And Its derivatives	Organicacid and Its derivatives	69-93-2	up	insig	insig	insig		A	insig	insig	insig
C27H48NO7P	PysoPE 22:4	GP	LPE	-	up	insig	insig	insig		A	insig	insig	insig
C25H48NO7P	PysoPE 20:2	GP	LPE	-	up	insig	insig	insig		A	insig	insig	insig
C5H11N3O2	4-Guanidinobutyric Acid	Organic acid And Its derivatives	Organicacid and Its derivatives	463-00-3	up	insig	insig	insig		A	insig	insig	insig
C4H7N3O	Creatinine	Organic acid And Its derivatives	Organicacid and Its derivatives	60-27-5	up	insig	insig	insig		A	insig	insig	insig
C20H23N7O7	10-Formyl-Thf	Heterocyclic compounds	Pteridines and derivatives	2800-34-2	up	insig	insig	insig		A	insig	insig	insig
C30H46O4	18β-Glycyrrhetinic acid	Others	Hydrocarbon derivatives	471-53-4	up	insig	insig	insig		A	insig	insig	insig
C7H15NO2	Acetylcholine	Alcohol and amines	Polyamines	51-84-3	up	insig	insig	insig		A	insig	insig	insig
C7H15NO2	3-Carboxypropyltrimethylammonium	Organic acid And Its derivatives	Organicacid and Its derivatives	6249-56-5	up	insig	insig	insig		A	insig	insig	insig
C20H23N7O7	Folic acid	Organic acid And Its derivatives	Organicacid and Its derivatives	59-30-3	up	insig	insig	insig		A	insig	insig	insig
C20H32O3	(±)12-HETE [(±)12-hydroxy-5Z,8Z,10E,14Z-eicosatetraenoic acid]	Oxidized lipids	Oxidized lipids	71030-37-0	insig	down	down	up		insig	A	A	A
C6H10O6	L-Gulonolactone	Carboxylic acids and derivatives	Sugar acids	1128-23-0	insig	down	down	insig		insig	A	A	insig
C18H34O4	9,10-DiHOME [(±)9,10-dihydroxy-12Z-octadecenoic acid]	Oxidized lipids	Oxidized lipids	-	insig	down	down	insig		insig	A	A	insig
C8H16NO9P	N-Acetylglucosamine 1-Phosphate	Carboxylic acids and derivatives	Phosphate sugars	6866-69-9	insig	down	down	insig		insig	A	A	insig
C10H12N4O6	Xanthosine	Nucleotide And Its metabolomics	Nucleotide and Its metabolomics	146-80-5	insig	down	down	insig		insig	A	A	insig
CH4O3S	Methanesulfonic acid	Organic acid And Its derivatives	Sulfonic acids	75-75-2	insig	down	down	insig		insig	A	A	insig
C20H30O3	(±)5-HEPE [(±)-5-hydroxy-6E,8Z,11Z,14Z,17Z-eicosapentaenoic acid]	Oxidized lipids	Oxidized lipids	-	insig	down	down	insig		insig	A	A	insig
C20H32O3	11,12-EET [(±)11,(12)-epoxy-5Z,8Z,14Z-eicosatrienoic acid]	Oxidized lipids	Oxidized lipids	123931-40-8	insig	down	down	insig		insig	A	A	insig
C22H32O3	14(S)-HDHA [14S-hydroxy-4Z,7Z,10Z,12E,16Z,19Z-docosahexaenoic acid]	Oxidized lipids	Oxidized lipids	119433-37-3	insig	down	down	insig		insig	A	A	insig
C18H34O4	12,13-DiHOME	Oxidized lipids	Oxidized lipids	263399-35-5	insig	down	down	insig		insig	A	A	insig
C7H12O5	2-isopropylmalate	Organic acid And Its derivatives	Organicacid and Its derivatives	3237-44-3	insig	down	down	insig		insig	A	A	insig
C6H13O9P	D-Mannose 6-phosphate	Carboxylic acids and derivatives	Phosphate sugars	3672-15-9	insig	down	down	insig		insig	A	A	insig
C17H34O2	15-methyl palmitic acid	FA	FFA	-	insig	down	down	insig		insig	A	A	insig
C22H46NO7P	Lysopc 14:0	GP	LPC	20559-16-4	insig	down	down	insig		insig	A	A	insig
C24H48NO7P	Lysopc 16:1	GP	LPC	-	insig	down	down	insig		insig	A	A	insig
C9H15N3O10P2	2'-Deoxycytidine 5'-Diphosphate	Nucleotide And Its metabolomics	Nucleotide and Its metabolomics	800-73-7	insig	down	down	insig		insig	A	A	insig
C13H18N2O4	Threoninyl-Phenylalanine	Amino acid and Its metabolomics	Small Peptide	-	insig	down	down	insig		insig	A	A	insig
C14H20N2O3	L-Valyl-L-phenylalanine	Amino acid and Its metabolomics	Amino acid derivatives	3918-92-1	insig	down	down	insig		insig	A	A	insig
C9H18N2O3	Alanyl-dl-leucine	Amino acid and Its metabolomics	Small Peptide	1999-42-4	insig	down	down	insig		insig	A	A	insig
C21H41NO4	(±) -Myristylcarnitine	FA	CAR	-	insig	down	down	insig		insig	A	A	insig
C27H45NO4	Carnitine ph-C14	FA	CAR	-	insig	down	down	insig		insig	A	A	insig
C25H45NO5	Carnitine C18:2-OH	FA	CAR	-	insig	down	down	insig		insig	A	A	insig
C23H41NO4	Carnitine C16:2	FA	CAR	-	insig	down	down	insig		insig	A	A	insig
C21H41NO4	Carnitine C14:0	FA	CAR	-	insig	down	down	insig		insig	A	A	insig
C20H30O2	EPA [5Z,8Z,11Z,14Z,17Z-eicosapentaenoic acid]	Oxidized lipids	Oxidized lipids	10417-94-4	insig	down	down	insig		insig	A	A	insig
C8H8O3	2-Methoxybenzoic Acid	Benzene and substituted derivatives	Phenolic acids	529-75-9	insig	up	up	insig		insig	A	A	insig
C23H38O4	23-deoxydeoxycholic acid	Bile acids	Bile acids	53608-86-9	insig	up	up	insig		insig	A	A	insig
C5H11NO2	Betaine	Others	Others	107-43-7	insig	up	up	insig		insig	A	A	insig
C4H7NO3	N-Acetylglycine	Amino acid and Its metabolomics	Amino acid derivatives	543-24-8	insig	up	up	insig		insig	A	A	insig
C4H10OS	3-(Methylthio)-1-propanol	Alcohol and amines	Alcohols	505-10-2	insig	up	up	insig		insig	A	A	insig
C20H41NO2	N-(2-hydroxyethyl)stearamide	Alcohol and amines	Amines	111-57-9	insig	up	up	insig		insig	A	A	insig
C5H11NO2	N-Methyl-α-aminoisobutyric acid	Amino acid and Its metabolomics	Amino acid derivatives	2566-34-9	insig	up	up	insig		insig	A	A	insig
C20H32O3	(±)15-HETE [(±)15-hydroxy-5Z,8Z,11Z,13E-eicosatetraenoic acid]	Oxidized lipids	Oxidized lipids	54845-95-3	insig	down	insig	up		insig	A	insig	A
C21H43O7P	Lysopa 18:0	GP	LPC	-	insig	down	insig	up		insig	A	insig	A
C25H42NO7P	PysoPE 20:5(2n isomer1)	GP	LPE	-	insig	down	insig	up		insig	A	insig	A
C25H42NO7P	PysoPE 20:5	GP	LPE	-	insig	down	insig	up		insig	A	insig	A
C7H6O4	2,3-Dihydroxybenzoic acid	Organic acid And Its derivatives	Organicacid and Its derivatives	303-38-8	insig	down	insig	up		insig	A	insig	A
C9H14N4O3	L-Carnosine	Amino acid and Its metabolomics	Amino acid derivatives	305-84-0	insig	down	insig	up		insig	A	insig	A
C28H54NO7P	Lysopc 20:2	GP	LPC	-	insig	down	insig	up		insig	A	insig	A
C12H17N5O5	2-(Dimethylamino)Guanosine	Nucleotide And Its metabolomics	Nucleotide and Its metabolomics	2140-67-2	insig	down	insig	up		insig	A	insig	A
C23H48NO7P	Lysopc 15:0	GP	LPC	-	insig	down	insig	up		insig	A	insig	A
C28H56NO8P	1,2-dodecanoyl PC	GP	PC	3436-44-0	insig	down	insig	up		insig	A	insig	A
C17H14O7	Mavidin	Others	Others	643-84-5	insig	down	insig	up		insig	A	insig	A
C28H53NO7P	LysoPC 20:3	GP	LPC	-	insig	down	insig	up		insig	A	insig	A
C22H43NO4	Carnitine C15	FA	CAR	-	insig	down	insig	up		insig	A	insig	A
C3H6O3	3-Hydroxypropanoic Acid	Organic acid And Its derivatives	Organicacid and Its derivatives	503-66-2	insig	up	insig	down		insig	A	insig	A
C6H5NO3	3-Hydroxypicolinic acid	Heterocyclic compounds	Pyridine and pyridine derivatives	874-24-8	insig	up	insig	down		insig	A	insig	A
C15H24N2O17P2	UDP-D-galactose	Carboxylic acids and derivatives	Sugars	2956-16-3	insig	up	insig	down		insig	A	insig	A
C17H27N3O17P2	Uridine diphosphate-N-acetylglucosamine	Nucleotide And Its metabolomics	Nucleotide and Its metabolomics	528-04-1	insig	up	insig	down		insig	A	insig	A
C23H44NO7P	PysoPE 18:2	GP	LPE	-	insig	up	insig	down		insig	A	insig	A
C4H9NO3	L-Threonine	Amino acid and Its metabolomics	Amino acids	72-19-5	insig	down	insig	insig		insig	A	insig	insig
C11H12N2O2	L-Tryptophan	Amino acid and Its metabolomics	Amino acids	73-22-3	insig	down	insig	insig		insig	A	insig	insig
C6H10O5	3-Hydroxy-3-Methylpentane-1,5-Dioic Acid	Amino acid and Its metabolomics	Amino acid derivatives	503-49-1	insig	down	insig	insig		insig	A	insig	insig
C9H8O4	4-Hydroxyphenylpyruvic Acid	Amino acid and Its metabolomics	Amino acid derivatives	156-39-8	insig	down	insig	insig		insig	A	insig	insig
C7H12N2O3	Glycyl-L-Proline	Amino acid and Its metabolomics	Small Peptide	704-15-4	insig	down	insig	insig		insig	A	insig	insig
C6H10O7	D-Glucoronic Acid	Carboxylic acids and derivatives	Sugar acids	6556-12-3	insig	down	insig	insig		insig	A	insig	insig
C2H7NO2S	2-Aminoethanesulfinic Acid	Organic acid And Its derivatives	Sulfonic acids	300-84-5	insig	down	insig	insig		insig	A	insig	insig
C4H8O3	3-Hydroxybutyrate	Organic acid And Its derivatives	Organicacid and Its derivatives	300-85-6	insig	down	insig	insig		insig	A	insig	insig
C9H8O4	Caffeic Acid	Organic acid And Its derivatives	Organicacid and Its derivatives	331-39-5	insig	down	insig	insig		insig	A	insig	insig
C10H12N2O3	Kinurenine	Amino acid and Its metabolomics	Amino acid derivatives	343-65-7	insig	down	insig	insig		insig	A	insig	insig
C3H4O4	Malonicacid	Organic acid And Its derivatives	Organicacid and Its derivatives	141-82-2	insig	down	insig	insig		insig	A	insig	insig
C19H39O7P	Lysopa 16:0	GP	LPC	-	insig	down	insig	insig		insig	A	insig	insig
C18H32O4	9-HpODE	Oxidized lipids	Oxidized lipids	29774-12-7	insig	down	insig	insig		insig	A	insig	insig
C18H30O3	13-HOTrE [13S-hydroxy-9Z,11E,15Z-octadecatrienoic acid]	Oxidized lipids	Oxidized lipids	87984-82-5	insig	down	insig	insig		insig	A	insig	insig
C20H32O2	AA [5Z,8Z,11Z,14Z-eicosatetraenoic acid]	Oxidized lipids	Oxidized lipids	506-32-1	insig	down	insig	insig		insig	A	insig	insig
C10H9NO	Indoleacetaldehyde	Heterocyclic compounds	Indole and Its derivatives	2591-98-2	insig	down	insig	insig		insig	A	insig	insig
C20H30O3	(±)12-HEPE [(±)-12-hydroxy-5Z,8Z,10E,14Z,17Z-eicosapentaenoic acid]	Oxidized lipids	Oxidized lipids	81187-21-5	insig	down	insig	insig		insig	A	insig	insig
C20H30O3	(±)15-HEPE [(±)-15-hydroxy-5Z,8Z,11Z,13E,17Z-eicosapentaenoic acid]	Oxidized lipids	Oxidized lipids	88852-33-9	insig	down	insig	insig		insig	A	insig	insig
C20H30O3	(±)18-HEPE [(±)-18-hydroxy-5Z,8Z,11Z,14Z,16E-eicosapentaenoic acid]	Oxidized lipids	Oxidized lipids	141110-17-0	insig	down	insig	insig		insig	A	insig	insig
C20H32O3	(±)5-HETE [(±)5-hydroxy-6E,8Z,11Z,14Z-eicosatetraenoic acid]	Oxidized lipids	Oxidized lipids	-	insig	down	insig	insig		insig	A	insig	insig
C20H32O3	(±)9-HETE [(±)-9-hydroxy-5Z,7E,11Z,14Z-eicosatetraenoic acid]	Oxidized lipids	Oxidized lipids	79495-85-5	insig	down	insig	insig		insig	A	insig	insig
C20H30O3	15-oxoETE [15-oxo-5Z,8Z,11Z,13E-eicosatetraenoic acid]	Oxidized lipids	Oxidized lipids	81416-72-0	insig	down	insig	insig		insig	A	insig	insig
C16H19N3O5	Tryptophan glutamic acid	Amino acid and Its metabolomics	Small Peptide	36099-95-3	insig	down	insig	insig		insig	A	insig	insig
C18H32O3	13(R)-HODE	Oxidized lipids	Oxidized lipids	10219-69-9	insig	down	insig	insig		insig	A	insig	insig
C20H34O2	Homo-Gamma-Linolenic Acid	Organic acid And Its derivatives	Organicacid and Its derivatives	1783-84-2	insig	down	insig	insig		insig	A	insig	insig
C20H32O2	8,11-icosadienoic acid	FA	FFA	82073-91-4	insig	down	insig	insig		insig	A	insig	insig
C29H37NO5	Glutamine	Amino acid and Its metabolomics	Amino acids	32420-56-7	insig	down	insig	insig		insig	A	insig	insig
C27H44NO7P	PysoPE 22:6	GP	LPE	-	insig	down	insig	insig		insig	A	insig	insig
C7H13NO2	1-Aminocyclohexanoic acid	Organic acid And Its derivatives	Organicacid and Its derivatives	2756-85-6	insig	down	insig	insig		insig	A	insig	insig
C8H16N2O4S2	L-Homocystine	Amino acid and Its metabolomics	Amino acids	626-72-2	insig	down	insig	insig		insig	A	insig	insig
C10H14N5O6P	2'-Deoxyadenosine-5'-Monophosphate	Nucleotide And Its metabolomics	Nucleotide and Its metabolomics	653-63-4	insig	down	insig	insig		insig	A	insig	insig
C10H14N5O7P	3'-Aenylic Acid	Nucleotide And Its metabolomics	Nucleotide and Its metabolomics	84-21-9	insig	down	insig	insig		insig	A	insig	insig
C28H56NO7P	Lysopc 20:1	GP	LPC	-	insig	down	insig	insig		insig	A	insig	insig
C9H14N3O7P	2'-Deoxycytidine-5'-Monophosphate	Nucleotide And Its metabolomics	Nucleotide and Its metabolomics	1032-65-1	insig	down	insig	insig		insig	A	insig	insig
C18H30O2	Punicic Acid	FA	FFA	544-72-9	insig	down	insig	insig		insig	A	insig	insig
C8H7N	Indole	Heterocyclic compounds	Indole and Its derivatives	120-72-9	insig	down	insig	insig		insig	A	insig	insig
C11H15N5O5	2-Methylguanosine	Nucleotide And Its metabolomics	Nucleotide and Its metabolomics	2140-77-4	insig	down	insig	insig		insig	A	insig	insig
C26H48NO7P	Lysopc 18:3	GP	LPC	-	insig	down	insig	insig		insig	A	insig	insig
C9H17NO4	Acetyl-L-carnitine	FA	CAR	14992-62-2	insig	down	insig	insig		insig	A	insig	insig
C9H7NO	Hydroxyquinoline	Heterocyclic compounds	Heterocyclic compounds	148-24-3	insig	down	insig	insig		insig	A	insig	insig
C24H48NO8P	1,2-dioctanoyl PC	GP	PC	19191-91-4	insig	down	insig	insig		insig	A	insig	insig
C11H15N5O5	7-methylguanosine	Nucleotide And Its metabolomics	Nucleotide and Its metabolomics	20244-86-4	insig	down	insig	insig		insig	A	insig	insig
C13H15N3O3	Glycyl-tryptophan	Amino acid and Its metabolomics	Small Peptide	2390-74-1	insig	down	insig	insig		insig	A	insig	insig
C5H4N4O	Allopurinol	Nucleotide And Its metabolomics	Nucleotide and Its metabolomics	315-30-0	insig	down	insig	insig		insig	A	insig	insig
C30H51NO7P	LysoPC 22:6	GP	LPC	-	insig	down	insig	insig		insig	A	insig	insig
C24H43NO6	Carnitine C17:1:DC	FA	CAR	-	insig	down	insig	insig		insig	A	insig	insig
C22H41NO6	Carnitine C15:DC	FA	CAR	-	insig	down	insig	insig		insig	A	insig	insig
C11H19NO6	Carnitine C4:DC	FA	CAR	-	insig	down	insig	insig		insig	A	insig	insig
C11H21NO4	Carnitine C4:0	FA	CAR	-	insig	down	insig	insig		insig	A	insig	insig
C20H28O2	Eicosahexaenoic acid	FA	FFA	-	insig	down	insig	insig		insig	A	insig	insig
C11H15N5O4	N6-methyladenosine	Nucleotide And Its metabolomics	Nucleotide and Its metabolomics	1867-73-8	insig	down	insig	insig		insig	A	insig	insig
C14H20N2O3	Phe-Val	Amino acid and Its metabolomics	Small Peptide	-	insig	down	insig	insig		insig	A	insig	insig
C21H27N7O14P2	Nicotinic Acid Adenine Dinucleotide	Nucleotide And Its metabolomics	Nucleotide and Its metabolomics	53-84-9	insig	up	insig	insig		insig	A	insig	insig
C11H15N2O8P	Β-Nicotinamide Mononucleotide	Nucleotide And Its metabolomics	Nucleotide and Its metabolomics	1094-61-7	insig	up	insig	insig		insig	A	insig	insig
C6H12O7	Gluconic Acid	Carboxylic acids and derivatives	Sugar acids	526-95-4	insig	up	insig	insig		insig	A	insig	insig
C11H11NO2	3-Indolepropionic Acid	Heterocyclic compounds	Indole and Its derivatives	830-96-6	insig	up	insig	insig		insig	A	insig	insig
C3H9N3O3S	Guanidinoethyl Sulfonate	Organic acid And Its derivatives	Sulfonic acids	543-18-0	insig	up	insig	insig		insig	A	insig	insig
C7H10O5	Shikimic Acid	Organic acid And Its derivatives	Organicacid and Its derivatives	138-59-0	insig	up	insig	insig		insig	A	insig	insig
C6H11NO4	N-Acetylthreonine	Amino acid and Its metabolomics	Amino acid derivatives	17093-74-2	insig	up	insig	insig		insig	A	insig	insig
C11H9NO2	Indoleacrylic acid	Organic acid And Its derivatives	Organicacid and Its derivatives	1204-06-4	insig	up	insig	insig		insig	A	insig	insig
C6H8O6	L-Ascorbate	CoEnzyme and vitamins	CoEnzyme and vitamins	50-81-7	insig	up	insig	insig		insig	A	insig	insig
C7H6O2	4-Hydroxybenzaldehyde	Benzene and substituted derivatives	Benzene and substituted derivatives	123-08-0	insig	up	insig	insig		insig	A	insig	insig
C7H19N3	Spermidine	Alcohol and amines	Polyamines	124-20-9	insig	up	insig	insig		insig	A	insig	insig
C7H16N2O	N-Acetylcadaverine	Alcohol and amines	Polyamines	32343-73-0	insig	up	insig	insig		insig	A	insig	insig
C8H15NO3	N-Acetyl-L-Leucine	Amino acid and Its metabolomics	Amino acid derivatives	1188-21-2	insig	insig	down	down		insig	insig	A	A
C5H8O5	Citramalic Acid	Organic acid And Its derivatives	Organicacid and Its derivatives	597-44-4	insig	insig	down	down		insig	insig	A	A
C10H12O5	3,4,5-Trimethoxybenzoic Acid	Benzene and substituted derivatives	Phenolic acids	118-41-2	insig	insig	down	down		insig	insig	A	A
C5H8O5	3-Hydroxyglutaric acid	Organic acid And Its derivatives	Organicacid and Its derivatives	638-18-6	insig	insig	down	down		insig	insig	A	A
C5H8O5	(S) -2-Hydroxyglutaric acid	Organic acid And Its derivatives	Organicacid and Its derivatives	13095-48-2	insig	insig	down	down		insig	insig	A	A
C5H4N4	Purine	Nucleotide And Its metabolomics	Nucleotide and Its metabolomics	120-73-0	insig	insig	down	down		insig	insig	A	A
C6H6N2O	Nicotinamide	CoEnzyme and vitamins	CoEnzyme and vitamins	98-92-0	insig	insig	down	down		insig	insig	A	A
C11H13NO3	N-Acetylphenylalanine	Amino acid and Its metabolomics	Amino acid derivatives	2018-61-3	insig	insig	down	down		insig	insig	A	A
C26H43NO6	Glycocholic Acid	Bile acids	Bile acids	475-31-0	insig	insig	up	up		insig	insig	A	A
C7H8O2	4-Methylcatechol	Benzene and substituted derivatives	Phenolics	452-86-8	insig	insig	up	up		insig	insig	A	A
C9H10O3	3-(4-Hydroxyphenyl)-Propionic Acid	Benzene and substituted derivatives	Phenolic acids	501-97-3	insig	insig	up	up		insig	insig	A	A
C9H7NO2	Indole-3-carboxylic acid	Heterocyclic compounds	Indole and Its derivatives	771-50-6	insig	insig	up	up		insig	insig	A	A
C8H8O4	2-acetylresorcinol	Benzene and substituted derivatives	Phenolics	480-66-0	insig	insig	up	up		insig	insig	A	A
C8H8O4	Orsellinate	Others	Others	480-64-8	insig	insig	up	up		insig	insig	A	A
C10H12N4O4	2'-Deoxyinosine	Nucleotide And Its metabolomics	Nucleotide and Its metabolomics	890-38-0	insig	insig	up	up		insig	insig	A	A
C5H5N5	Adenine	Nucleotide And Its metabolomics	Nucleotide and Its metabolomics	73-24-5	insig	insig	up	up		insig	insig	A	A
C10H13N5O3	Deoxyadenosine	Nucleotide And Its metabolomics	Nucleotide and Its metabolomics	958-09-8	insig	insig	up	up		insig	insig	A	A
C14H17N5O8	N6-Succinyl Adenosine	Nucleotide And Its metabolomics	Nucleotide and Its metabolomics	4542-23-8	insig	insig	up	up		insig	insig	A	A
C7H9N5	6-Dimethylaminopurine	Nucleotide And Its metabolomics	Nucleotide and Its metabolomics	938-55-6	insig	insig	up	up		insig	insig	A	A
C10H13N5O3	5'-Deoxyadenosine	Nucleotide And Its metabolomics	Nucleotide and Its metabolomics	4754-39-6	insig	insig	up	up		insig	insig	A	A
C33H34N4O6	Biliverdin	Tryptamines,Cholines,Pigments	Pigments	114-25-0	insig	insig	up	up		insig	insig	A	A
C33H42N4O6	D-urobilinogen	Tryptamines,Cholines,Pigments	Pigments	17208-65-0	insig	insig	up	up		insig	insig	A	A
C27H39NO3	(3beta,9xi,22S,23R)-3-Hydroxy-17,23-epoxyveratraman-11-one	Others	Others	-	insig	insig	up	up		insig	insig	A	A
C21H37NO4	Carnitine C14:2	FA	CAR	-	insig	insig	up	up		insig	insig	A	A
C20H37NO4	Carnitine C13:1	FA	CAR	-	insig	insig	up	up		insig	insig	A	A
C20H28O3	Epoxy eicosapentaenoic acid	FA	FFA	-	insig	insig	up	up		insig	insig	A	A
C8H14N2O5	(5-L-Glutamyl)-L-Amino Acid	Amino acid and Its metabolomics	Small Peptide	5875-41-2	insig	insig	down	insig		insig	insig	A	insig
C6H14O6	Dulcitol	Carboxylic acids and derivatives	Sugar alcohols	608-66-2	insig	insig	down	insig		insig	insig	A	insig
C10H12N2	Tryptamine	Tryptamines,Cholines,Pigments	Tryptamines	61-54-1	insig	insig	down	insig		insig	insig	A	insig
C9H12N2O6	Β-Pseudouridine	Nucleotide And Its metabolomics	Nucleotide and Its metabolomics	1445-07-4	insig	insig	down	insig		insig	insig	A	insig
C6H14O6	D-Mannitol	Carboxylic acids and derivatives	Sugar alcohols	69-65-8	insig	insig	down	insig		insig	insig	A	insig
C16H32O3	16-Hydroxyhexadecanoic acid	FA	FFA	506-13-8	insig	insig	down	insig		insig	insig	A	insig
C19H40O3	Heparin	Alcohol and amines	Alcohols	6145-69-3	insig	insig	down	insig		insig	insig	A	insig
C17H21N4O9P	Flavin Single Nucleotide(FMN)	Nucleotide And Its metabolomics	Nucleotide and Its metabolomics	6184-17-4	insig	insig	down	insig		insig	insig	A	insig
C5H8N2O5	N-Carbamoyl-L-aspartate	Amino acid and Its metabolomics	Amino acid derivatives	13184-27-5	insig	insig	down	insig		insig	insig	A	insig
C11H21NO4	Isobutyryl carnitine	FA	CAR	25518-49-4	insig	insig	down	insig		insig	insig	A	insig
C21H39NO4	Carnitine C14:1	FA	CAR	-	insig	insig	down	insig		insig	insig	A	insig
C11H13NO2	5-Methoxytryptophan	Amino acid and Its metabolomics	Amino acid derivatives	712-09-4	insig	insig	down	insig		insig	insig	A	insig
C8H8O3	Mandelic Acid	Organic acid And Its derivatives	Organicacid and Its derivatives	90-64-2	insig	insig	up	insig		insig	insig	A	insig
C6H12O4	(Rs)-Mevalonic Acid	Organic acid And Its derivatives	Organicacid and Its derivatives	150-97-0	insig	insig	up	insig		insig	insig	A	insig
C20H30O	Vitamin A	CoEnzyme and vitamins	CoEnzyme and vitamins	68-26-8	insig	insig	up	insig		insig	insig	A	insig
C9H10O2	2'-Hydroxy-5'-methylacetophenone	Benzene and substituted derivatives	Benzene and substituted derivatives	1450-72-2	insig	insig	up	insig		insig	insig	A	insig
C20H28O3	Hydroxyeicosapentaenoic acid	FA	FFA	-	insig	insig	up	insig		insig	insig	A	insig
C9H10O3	Phenyllactate(Pla)	Organic acid And Its derivatives	Organicacid and Its derivatives	828-01-3	insig	insig	insig	down		insig	insig	insig	A
C9H10O4	Hydroxyphenyllactic acid	Organic acid And Its derivatives	Organicacid and Its derivatives	306-23-0	insig	insig	insig	down		insig	insig	insig	A
C11H9NO3	Indole-3-Pyruvic Acid	Organic acid And Its derivatives	Organicacid and Its derivatives	392-12-1	insig	insig	insig	down		insig	insig	insig	A
C11H13NO4	N-Acetyl-L-Tyrosine	Amino acid and Its metabolomics	Amino acid derivatives	537-55-3	insig	insig	insig	down		insig	insig	insig	A
C13H17NO2	Ritalinic acid	Organic acid And Its derivatives	Organicacid and Its derivatives	19395-41-6	insig	insig	insig	down		insig	insig	insig	A
C6H9N3O2	L-Histidine	Amino acid and Its metabolomics	Amino acids	71-00-1	insig	insig	insig	up		insig	insig	insig	A
C26H45NO7S	Taurocholic acid	Bile acids	Bile acids	81-24-3	insig	insig	insig	up		insig	insig	insig	A
C4H9N3O2	Creatine	Organic acid And Its derivatives	Organicacid and Its derivatives	57-00-1	insig	insig	insig	up		insig	insig	insig	A
C10H10O3	4-Methoxycinnamic Acid	Organic acid And Its derivatives	Organicacid and Its derivatives	830-09-1	insig	insig	insig	up		insig	insig	insig	A
C20H30O3	5-oxoETE [5-oxo-6E,8Z,11Z,14Z-eicosatetraenoic acid]	Oxidized lipids	Oxidized lipids	106154-18-1	insig	insig	insig	up		insig	insig	insig	A
C20H32O5	Prostaglandin E2	Hormones and hormone related compunds	Hormones and hormone related compunds	363-24-6	insig	insig	insig	up		insig	insig	insig	A
C26H45NO6S	Taurodeoxycholic acid	Bile acids	Bile acids	14605-22-2	insig	insig	insig	up		insig	insig	insig	A
C19H28O2	Trans dehydrorosinone	Aldehyde,Ketones,Esters	Ketones	53-43-0	insig	insig	insig	up		insig	insig	insig	A
C6H9N3O2	3-(pyrazol-1-yl) -L-alanine	Amino acid and Its metabolomics	Amino acid derivatives	2734-48-7	insig	insig	insig	up		insig	insig	insig	A
C3H7NO5S2	S-Sulfo-L-Cysteine	Amino acid and Its metabolomics	Amino acid derivatives	1637-71-4	insig	insig	insig	up		insig	insig	insig	A
C10H13N5O4	Adenosine	Nucleotide And Its metabolomics	Nucleotide and Its metabolomics	58-61-7	insig	insig	insig	up		insig	insig	insig	A
C15H11I4NO4	L-Thyroxine	Hormones and hormone related compunds	Hormones and hormone related compunds	51-48-9	insig	insig	insig	up		insig	insig	insig	A
C20H30O	11-Cis-Retinol	CoEnzyme and vitamins	CoEnzyme and vitamins	22737-96-8	insig	insig	insig	up		insig	insig	insig	A
C25H52NO7P	Lysopc 17:0	GP	LPC	50930-23-9	insig	insig	insig	up		insig	insig	insig	A
C7H15NO3	DL-Carnitine	FA	CAR	541-15-1	insig	insig	insig	up		insig	insig	insig	A
C25H40N2O6S	LTD4 [5S-hydroxy-6R-(S-cysteinylglycinyl)-7E,9E,11Z,14Z-eicosatetraenoic acid]	Oxidized lipids	Oxidized lipids	73836-78-9	insig	insig	insig	up		insig	insig	insig	A
C10H12FN5O3	5'-deoxy-5'-fluoroadenosine	Nucleotide And Its metabolomics	Nucleotide and Its metabolomics	731-98-6	insig	insig	insig	up		insig	insig	insig	A
C33H44N4O6	Urobilinogen	Tryptamines,Cholines,Pigments	Pigments	14684-37-8	insig	insig	insig	up		insig	insig	insig	A
C28H51NO7P	LysoPC 20:4	GP	LPC	-	insig	insig	insig	up		insig	insig	insig	A
C6H14N4O2	L-Arginine	Amino acid and Its metabolomics	Amino acids	74-79-3	insig	insig	insig	insig		insig	insig	insig	insig
C4H7NO4	L-Aspartic Acid	Amino acid and Its metabolomics	Amino acids	56-84-8	insig	insig	insig	insig		insig	insig	insig	insig
C9H11NO2	L-Phenylalanine	Amino acid and Its metabolomics	Amino acids	63-91-2	insig	insig	insig	insig		insig	insig	insig	insig
C5H7NO3	L-Pyroglutamic Acid	Amino acid and Its metabolomics	Amino acid derivatives	98-79-3	insig	insig	insig	insig		insig	insig	insig	insig
C8H15NO3	Hexanoyl Glycine	Amino acid and Its metabolomics	Amino acid derivatives	24003-67-6	insig	insig	insig	insig		insig	insig	insig	insig
C4H8N2O3	L-Asparagine Anhydrous	Amino acid and Its metabolomics	Amino acids	70-47-3	insig	insig	insig	insig		insig	insig	insig	insig
C3H7NO2S	L-Cysteine	Amino acid and Its metabolomics	Amino acids	52-90-4	insig	insig	insig	insig		insig	insig	insig	insig
C6H9NO5	N-Acetylaspartate	Amino acid and Its metabolomics	Amino acid derivatives	997-55-7	insig	insig	insig	insig		insig	insig	insig	insig
C10H11NO3	N-Phenylacetylglycine	Amino acid and Its metabolomics	Amino acid derivatives	500-98-1	insig	insig	insig	insig		insig	insig	insig	insig
C5H9NO3	N-Propionylglycine	Amino acid and Its metabolomics	Amino acids	21709-90-0	insig	insig	insig	insig		insig	insig	insig	insig
C3H8NO6P	O-Phospho-L-Serine	Amino acid and Its metabolomics	Amino acid derivatives	407-41-0	insig	insig	insig	insig		insig	insig	insig	insig
C13H16N2O4	Phenylacetyl-L-Glutamine	Amino acid and Its metabolomics	Amino acid derivatives	28047-15-6	insig	insig	insig	insig		insig	insig	insig	insig
C3H7NO2	Sarcosine	Amino acid and Its metabolomics	Amino acids	107-97-1	insig	insig	insig	insig		insig	insig	insig	insig
C8H6O3	Benzoylformic Acid	Benzene and substituted derivatives	Phenolic acids	611-73-4	insig	insig	insig	insig		insig	insig	insig	insig
C8H6O4	Terephthalic Acid	Benzene and substituted derivatives	Phenolic acids	100-21-0	insig	insig	insig	insig		insig	insig	insig	insig
C7H6O4	2,5-Dihydroxy Benzoic Acid	Benzene and substituted derivatives	Phenolic acids	490-79-9	insig	insig	insig	insig		insig	insig	insig	insig
C7H7NO3	3-Hydroxyanthranilic Acid	Benzene and substituted derivatives	Phenolic acids	548-93-6	insig	insig	insig	insig		insig	insig	insig	insig
C24H40O4	Ursodeoxycholic Acid	Bile acids	Bile acids	128-13-2	insig	insig	insig	insig		insig	insig	insig	insig
C26H45NO6S	Taurochenodesoxycholic Acid	Bile acids	Bile acids	516-35-8	insig	insig	insig	insig		insig	insig	insig	insig
C24H40O4	Hododeoxycholic acid	Bile acids	Bile acids	83-49-8	insig	insig	insig	insig		insig	insig	insig	insig
C26H43NO5	Glycoursodeoxycholic Acid	Bile acids	Bile acids	64480-66-6	insig	insig	insig	insig		insig	insig	insig	insig
C24H40O4	Chenodeoxycholic Acid	Bile acids	Bile acids	474-25-9	insig	insig	insig	insig		insig	insig	insig	insig
C8H8O3	4-Hydroxy-3-methoxybenzaldehyde	Benzene and substituted derivatives	Phenolics	121-33-5	insig	insig	insig	insig		insig	insig	insig	insig
C8H14O2S2	(R)-Lipoic Acid	CoEnzyme and vitamins	CoEnzyme and vitamins	62-46-4	insig	insig	insig	insig		insig	insig	insig	insig
C6H6N4O2	1-Methylxanthine	Nucleotide And Its metabolomics	Nucleotide and Its metabolomics	6136-37-4	insig	insig	insig	insig		insig	insig	insig	insig
C5H4N4O2	Xanthine	Nucleotide And Its metabolomics	Nucleotide and Its metabolomics	69-89-6	insig	insig	insig	insig		insig	insig	insig	insig
C9H12N2O5	2'-Deoxyuridine	Nucleotide And Its metabolomics	Nucleotide and Its metabolomics	951-78-0	insig	insig	insig	insig		insig	insig	insig	insig
C5H6N2O3	5-Hydroxymethyluracil	Nucleotide And Its metabolomics	Nucleotide and Its metabolomics	4433-40-3	insig	insig	insig	insig		insig	insig	insig	insig
C27H33N9O15P2	Flavin Adenine Dinucleotide	Nucleotide And Its metabolomics	Nucleotide and Its metabolomics	146-14-5	insig	insig	insig	insig		insig	insig	insig	insig
C10H14N2O5	Thymidine	Nucleotide And Its metabolomics	Nucleotide and Its metabolomics	50-89-5	insig	insig	insig	insig		insig	insig	insig	insig
C9H12N2O6	Uridine	Nucleotide And Its metabolomics	Nucleotide and Its metabolomics	58-96-8	insig	insig	insig	insig		insig	insig	insig	insig
C4H6O4	Succinic Acid	Organic acid And Its derivatives	Organicacid and Its derivatives	110-15-6	insig	insig	insig	insig		insig	insig	insig	insig
C5H6O5	A-Ketoglutaric Acid	Organic acid And Its derivatives	Organicacid and Its derivatives	328-50-7	insig	insig	insig	insig		insig	insig	insig	insig
C6H6O6	Cis-Aconitic Acid	Organic acid And Its derivatives	Organicacid and Its derivatives	585-84-2	insig	insig	insig	insig		insig	insig	insig	insig
C6H12O5	1,5-Anhydro-D-Glucitol	Carboxylic acids and derivatives	Sugar alcohols	154-58-5	insig	insig	insig	insig		insig	insig	insig	insig
C6H14O6	D-Sorbitol	Carboxylic acids and derivatives	Sugar alcohols	50-70-4	insig	insig	insig	insig		insig	insig	insig	insig
C6H12O6	D-Glucose	Carboxylic acids and derivatives	Sugars	50-99-7	insig	insig	insig	insig		insig	insig	insig	insig
C12H22O11	D-Trehalose	Carboxylic acids and derivatives	Sugars	99-20-7	insig	insig	insig	insig		insig	insig	insig	insig
C4H6O4	D-Erythronolactone	Aldehyde,Ketones,Esters	Esters	15667-21-7	insig	insig	insig	insig		insig	insig	insig	insig
C12H22O11	Lactose	Carboxylic acids and derivatives	Sugars	63-42-3	insig	insig	insig	insig		insig	insig	insig	insig
C12H22O11	Lactulose	Carboxylic acids and derivatives	Sugars	4618-18-2	insig	insig	insig	insig		insig	insig	insig	insig
C12H22O11	Maltose	Carboxylic acids and derivatives	Sugars	69-79-4	insig	insig	insig	insig		insig	insig	insig	insig
C27H44O	Vitamin D3	CoEnzyme and vitamins	CoEnzyme and vitamins	67-97-0	insig	insig	insig	insig		insig	insig	insig	insig
C9H17NO5	Pantothenate	CoEnzyme and vitamins	CoEnzyme and vitamins	79-83-4	insig	insig	insig	insig		insig	insig	insig	insig
C10H9NO3	5-Hydroxyindole-3-Acetic Acid	Heterocyclic compounds	Indole and Its derivatives	54-16-0	insig	insig	insig	insig		insig	insig	insig	insig
C9H7NO2	Indole-2-Carboxylic Acid	Heterocyclic compounds	Indole and Its derivatives	1477-50-5	insig	insig	insig	insig		insig	insig	insig	insig
C2H7NO3S	2-Aminoethanesulfonic Acid	Organic acid And Its derivatives	Sulfonic acids	107-35-7	insig	insig	insig	insig		insig	insig	insig	insig
C4H8O3	2-Hydroxybutanoic Acid	Organic acid And Its derivatives	Organicacid and Its derivatives	600-15-7	insig	insig	insig	insig		insig	insig	insig	insig
C5H8O4	2-Methylsuccinic Acid	Organic acid And Its derivatives	Organicacid and Its derivatives	498-21-5	insig	insig	insig	insig		insig	insig	insig	insig
C12H14O5	3,4,5-Trimethoxycinnamic Acid	Organic acid And Its derivatives	Organicacid and Its derivatives	90-50-6	insig	insig	insig	insig		insig	insig	insig	insig
C11H12O5	3,5-Dimethoxy-4-Hydroxycinnamic Acid	Organic acid And Its derivatives	Organicacid and Its derivatives	530-59-6	insig	insig	insig	insig		insig	insig	insig	insig
C5H10O3	3-Hydroxy-3-Methyl Butyric Acid	Organic acid And Its derivatives	Organicacid and Its derivatives	625-08-1	insig	insig	insig	insig		insig	insig	insig	insig
C6H10O4	Adipic Acid	Organic acid And Its derivatives	Organicacid and Its derivatives	124-04-9	insig	insig	insig	insig		insig	insig	insig	insig
C9H16O4	Azelaic Acid	Organic acid And Its derivatives	Organicacid and Its derivatives	123-99-9	insig	insig	insig	insig		insig	insig	insig	insig
C12H22O4	Dodecanedioic Aicd	FA	FFA	693-23-2	insig	insig	insig	insig		insig	insig	insig	insig
C5H8O4	Glutaric Acid	Organic acid And Its derivatives	Organicacid and Its derivatives	110-94-1	insig	insig	insig	insig		insig	insig	insig	insig
C9H9NO3	Hippuric Acid	Organic acid And Its derivatives	Organicacid and Its derivatives	495-69-2	insig	insig	insig	insig		insig	insig	insig	insig
C9H10O2	Hydrocinnamic Acid	Organic acid And Its derivatives	Organicacid and Its derivatives	501-52-0	insig	insig	insig	insig		insig	insig	insig	insig
C5H6N2O4	L-Dihydroorotic Acid	Organic acid And Its derivatives	Organicacid and Its derivatives	5988-19-2	insig	insig	insig	insig		insig	insig	insig	insig
C4H6O4	Methylmalonic Acid	Organic acid And Its derivatives	Organicacid and Its derivatives	516-05-2	insig	insig	insig	insig		insig	insig	insig	insig
C9H8O3	Phenylpyruvic Acid	Organic acid And Its derivatives	Organicacid and Its derivatives	156-06-9	insig	insig	insig	insig		insig	insig	insig	insig
C10H18O4	Sebacate	Organic acid And Its derivatives	Organicacid and Its derivatives	111-20-6	insig	insig	insig	insig		insig	insig	insig	insig
C23H46NO7P	Lysope 18:1	GP	LPE	-	insig	insig	insig	insig		insig	insig	insig	insig
C23H48NO7P	Lysope 18:0	GP	LPE	-	insig	insig	insig	insig		insig	insig	insig	insig
C21H44NO7P	Lysope 16:0	GP	LPE	-	insig	insig	insig	insig		insig	insig	insig	insig
C19H40NO7P	Lysope 14:0	GP	LPE	-	insig	insig	insig	insig		insig	insig	insig	insig
C20H32O5	LipoxinA4 [5S,6R,15S-trihydroxy-7E,9E,11Z,13E-eicosatetraenoic acid]	Oxidized lipids	Oxidized lipids	89663-86-5	insig	insig	insig	insig		insig	insig	insig	insig
C18H30O2	γ-Linolenic Acid(C18:3N6)	FA	FFA	506-26-3	insig	insig	insig	insig		insig	insig	insig	insig
C16H30O2	Palmitoleic Acid(C16:1)	FA	FFA	373-49-9	insig	insig	insig	insig		insig	insig	insig	insig
C16H32O2	Hexadecanoic Acid(C16:0)	FA	FFA	57-10-3	insig	insig	insig	insig		insig	insig	insig	insig
C18H32O2	Linoleic Acid(C18:2N6C)	FA	FFA	60-33-3	insig	insig	insig	insig		insig	insig	insig	insig
C12H24O2	Dodecanoic Acid(C12:0)	FA	FFA	143-07-7	insig	insig	insig	insig		insig	insig	insig	insig
C11H22O2	Hendecanoic Acid/Undecanoic Acid(C11:0)	FA	FFA	112-37-8	insig	insig	insig	insig		insig	insig	insig	insig
C22H32O2	DHA [4Z,7Z,10Z,13Z,16Z,19Z-docosahexaenoic acid]	Oxidized lipids	Oxidized lipids	6217-54-5	insig	insig	insig	insig		insig	insig	insig	insig
C20H36O2	Cis-11,14-Eicosadienoic Acid(C20:2)	FA	FFA	2091-39-6	insig	insig	insig	insig		insig	insig	insig	insig
C20H34O2	Cis-11,14,17-Eicosatrienoic Acid(C20:3)	FA	FFA	-	insig	insig	insig	insig		insig	insig	insig	insig
C10H20O2	Capric Acid(C10:0)	FA	FFA	334-48-5	insig	insig	insig	insig		insig	insig	insig	insig
C20H40O2	Arachidic Acid(C20:0)	FA	FFA	506-30-9	insig	insig	insig	insig		insig	insig	insig	insig
C18H30O2	Α-Linolenic Acid(C18:3N3)	FA	FFA	463-40-1	insig	insig	insig	insig		insig	insig	insig	insig
C6H6N2O2	Urocanic Acid	Organic acid And Its derivatives	Organicacid and Its derivatives	104-98-3	insig	insig	insig	insig		insig	insig	insig	insig
C7H7NO3	3-Aminosalicylic Acid	Organic acid And Its derivatives	Organicacid and Its derivatives	570-23-0	insig	insig	insig	insig		insig	insig	insig	insig
C5H8O4	Ethylmalonate	Organic acid And Its derivatives	Organicacid and Its derivatives	601-75-2	insig	insig	insig	insig		insig	insig	insig	insig
C8H7NO3	2-(Formylamino)Benzoic Acid	Benzene and substituted derivatives	Phenolic acids	3342-77-6	insig	insig	insig	insig		insig	insig	insig	insig
C5H10N2O3	Ureidoisobutyric Acid	Organic acid And Its derivatives	Organicacid and Its derivatives	2905-86-4	insig	insig	insig	insig		insig	insig	insig	insig
C14H17NO8	Acetaminophen Glucuronide	Alcohol and amines	Amines	16110-10-4	insig	insig	insig	insig		insig	insig	insig	insig
C9H9NO4	3-Hydroxyhippuric Acid	Amino acid and Its metabolomics	Amino acid derivatives	1637-75-8	insig	insig	insig	insig		insig	insig	insig	insig
C6H12O3	5-Hydroxyhexanoic Acid	Organic acid And Its derivatives	Organicacid and Its derivatives	185956-02-9	insig	insig	insig	insig		insig	insig	insig	insig
C10H12N2O8	Orotidine	Nucleotide And Its metabolomics	Nucleotide and Its metabolomics	314-50-1	insig	insig	insig	insig		insig	insig	insig	insig
C9H23N3O	N8-Acetylspermidine	Amino acid and Its metabolomics	Amino acid derivatives	34450-15-2	insig	insig	insig	insig		insig	insig	insig	insig
C3H5NO4	Aminomalonic Acid	Organic acid And Its derivatives	Organicacid and Its derivatives	1068-84-4	insig	insig	insig	insig		insig	insig	insig	insig
C7H6O4	2,4-Dihydroxy Benzoic Acid	Benzene and substituted derivatives	Phenolic acids	89-86-1	insig	insig	insig	insig		insig	insig	insig	insig
C5H10O2	Valeric Acid	Organic acid And Its derivatives	Organicacid and Its derivatives	109-52-4	insig	insig	insig	insig		insig	insig	insig	insig
C5H8O3	3-Methyl-2-Oxobutanoic Acid	Organic acid And Its derivatives	Organicacid and Its derivatives	759-05-7	insig	insig	insig	insig		insig	insig	insig	insig
C6H11Na3O12P2	D-Fructose-1,6-Biphosphate-Trisodium Salt	Carboxylic acids and derivatives	Phosphate sugars	81028-91-3	insig	insig	insig	insig		insig	insig	insig	insig
C6H11NO3	Allysine	Amino acid and Its metabolomics	Amino acids	1962-83-0	insig	insig	insig	insig		insig	insig	insig	insig
C4H4O4	Fumaric Acid	Organic acid And Its derivatives	Organicacid and Its derivatives	110-17-8	insig	insig	insig	insig		insig	insig	insig	insig
C18H30O3	9-HOTrE [9S-hydroxy-10E,12Z,15Z-octadecatrienoic acid]	Oxidized lipids	Oxidized lipids	89886-42-0	insig	insig	insig	insig		insig	insig	insig	insig
C20H32O4	8,15-Dihete	FA	FFA	80234-65-7	insig	insig	insig	insig		insig	insig	insig	insig
C7H13NO3S	N-Acetylmethionine	Amino acid and Its metabolomics	Amino acid derivatives	65-82-7	insig	insig	insig	insig		insig	insig	insig	insig
C13H14N2O3	Acetyl Tryptophan	Amino acid and Its metabolomics	Amino acid derivatives	2280-01-5	insig	insig	insig	insig		insig	insig	insig	insig
C11H11NO3	Indole-3-lactic acid	Heterocyclic compounds	Indole and Its derivatives	1821-52-9	insig	insig	insig	insig		insig	insig	insig	insig
C7H12O4	Pimelic acid	Organic acid And Its derivatives	Organicacid and Its derivatives	111-16-0	insig	insig	insig	insig		insig	insig	insig	insig
C6H10O8	D-Glucarate	Carboxylic acids and derivatives	Sugar acids	87-73-0	insig	insig	insig	insig		insig	insig	insig	insig
C23H39NO19	3'-Sialyllactose	Carboxylic acids and derivatives	Sugars	35890-38-1	insig	insig	insig	insig		insig	insig	insig	insig
C8H10O4	DL-3,4-Dihydroxyphenyl glycol	Benzene and substituted derivatives	Benzene and substituted derivatives	28822-73-3	insig	insig	insig	insig		insig	insig	insig	insig
C8H10O2	2-(4-Hydroxyphenyl)ethanol	Benzene and substituted derivatives	Benzene and substituted derivatives	501-94-0	insig	insig	insig	insig		insig	insig	insig	insig
C11H16N2O8	N-Acetylaspartylglutamic acid	Amino acid and Its metabolomics	Amino acid derivatives	3106-85-2	insig	insig	insig	insig		insig	insig	insig	insig
C11H12O4	DL-Benzylsuccinic acid	FA	FFA	884-33-3	insig	insig	insig	insig		insig	insig	insig	insig
C9H14N2O5	2-Acetyl-5-tetrahydroxybutyl Imidazole	Heterocyclic compounds	Heterocyclic compounds	94944-70-4	insig	insig	insig	insig		insig	insig	insig	insig
C7H13NO3	N-Acetylvaline	Amino acid and Its metabolomics	Amino acid derivatives	3067-19-4	insig	insig	insig	insig		insig	insig	insig	insig
C6H13NO3S	Cyclamic acid	Organic acid And Its derivatives	Organicacid and Its derivatives	100-88-9	insig	insig	insig	insig		insig	insig	insig	insig
C4H6O5	D-Malic acid	Organic acid And Its derivatives	Organicacid and Its derivatives	636-61-3	insig	insig	insig	insig		insig	insig	insig	insig
C14H26O4	Tetradecanedioic acid	FA	FFA	821-38-5	insig	insig	insig	insig		insig	insig	insig	insig
CH4NO5P	Carbamoyl phosphate	Organic acid And Its derivatives	Phosphoric acids	590-55-6	insig	insig	insig	insig		insig	insig	insig	insig
C5H9NO4	O-Acetyl-L-serine	Amino acid and Its metabolomics	Amino acid derivatives	5147-00-2	insig	insig	insig	insig		insig	insig	insig	insig
C10H14N2O4	Porphobilinogen	Organic acid And Its derivatives	Organicacid and Its derivatives	487-90-1	insig	insig	insig	insig		insig	insig	insig	insig
C4H4O3	Succinic anhydride	Organic acid And Its derivatives	Organicacid and Its derivatives	108-30-5	insig	insig	insig	insig		insig	insig	insig	insig
C8H8O3	3-Methylsalicylic acid	Organic acid And Its derivatives	Organicacid and Its derivatives	83-40-9	insig	insig	insig	insig		insig	insig	insig	insig
C16H30O4	Hexadecanedioic acid	FA	FFA	505-54-4	insig	insig	insig	insig		insig	insig	insig	insig
C11H20N2O5	Gamma-Glu-Leu	Amino acid and Its metabolomics	Small Peptide	-	insig	insig	insig	insig		insig	insig	insig	insig
C6H6O3	3-Hydroxy-2-methyl-4H-pyran-4-one	Heterocyclic compounds	Heterocyclic compounds	118-71-8	insig	insig	insig	insig		insig	insig	insig	insig
C9H10O3	Ethylparaben	Organic acid And Its derivatives	Organicacid and Its derivatives	120-47-8	insig	insig	insig	insig		insig	insig	insig	insig
C6H4O5	2,5-Furandicarboxylicacid	Organic acid And Its derivatives	Organicacid and Its derivatives	3238-40-2	insig	insig	insig	insig		insig	insig	insig	insig
C4H4O5	Oxaloacetic acid	Organic acid And Its derivatives	Organicacid and Its derivatives	328-42-7	insig	insig	insig	insig		insig	insig	insig	insig
C10H11NO3	N-(2-Methylbenzoyl)glycine	Amino acid and Its metabolomics	Amino acid derivatives	42013-20-7	insig	insig	insig	insig		insig	insig	insig	insig
C6H8O2	2,4-Hexadienoic acid	Organic acid And Its derivatives	Organicacid and Its derivatives	110-44-1	insig	insig	insig	insig		insig	insig	insig	insig
C18H34O3	Ricinoleic acid	FA	FFA	141-22-0	insig	insig	insig	insig		insig	insig	insig	insig
C3H8OS	2-(Methylthio)ethanol	Alcohol and amines	Alcohols	5271-38-5	insig	insig	insig	insig		insig	insig	insig	insig
C7H8O2	4-Hydroxybenzyl alcohol	Benzene and substituted derivatives	Benzene and substituted derivatives	623-05-2	insig	insig	insig	insig		insig	insig	insig	insig
C8H8O3	Methylparaben	Benzene and substituted derivatives	Phenolic acids	99-76-3	insig	insig	insig	insig		insig	insig	insig	insig
C22H32O3	(±)17-HDHA [(±)17-hydroxy-4Z,7Z,10Z,13Z,15E,19Z-docosahexaenoic acid]	Oxidized lipids	Oxidized lipids	90780-52-2	insig	insig	insig	insig		insig	insig	insig	insig
C20H32O3	(±)18-HETE [(±)18-hydroxy-5Z,8Z,11Z,14Z-eicosatetraenoic acid]	Oxidized lipids	Oxidized lipids	133268-58-3	insig	insig	insig	insig		insig	insig	insig	insig
C22H32O3	(±)4-HDHA [(±)4-hydroxy-5E,7Z,10Z,13Z,16Z,19Z-docosahexaenoic acid]	Oxidized lipids	Oxidized lipids	90906-40-4	insig	insig	insig	insig		insig	insig	insig	insig
C18H32O3	12,13-EpOME [(±)12(13)epoxy-9Z-octadecenoic acid]	Oxidized lipids	Oxidized lipids	-	insig	insig	insig	insig		insig	insig	insig	insig
C18H30O3	13-oxoODE [13-oxo-9Z,11E-octadecadienoic acid]	Oxidized lipids	Oxidized lipids	54739-30-9	insig	insig	insig	insig		insig	insig	insig	insig
C22H32O3	16(17)-EpDPE [(±)16,17-epoxy-4Z,7Z,10Z,13Z,19Z-docosapentaenoic acid]	Oxidized lipids	Oxidized lipids	155073-46-4	insig	insig	insig	insig		insig	insig	insig	insig
C20H30O3	17(18)-EpETE [(±)17,18-epoxy-5Z,8Z,11Z,14Z-eicosatetraenoic acid]	Oxidized lipids	Oxidized lipids	131339-23-6	insig	insig	insig	insig		insig	insig	insig	insig
C20H34O4	5,6-DiHETrE [(±)5,6-dihydroxy-8Z,11Z,14Z-eicosatrienoic acid]	Oxidized lipids	Oxidized lipids	213382-49-1	insig	insig	insig	insig		insig	insig	insig	insig
C20H34O5	5-iPF2α-VI [(8β)-5,9α,11α-trihydroxy-prosta-6E,14Z-dien-1-oic acid]	Oxidized lipids	Oxidized lipids	180469-63-0	insig	insig	insig	insig		insig	insig	insig	insig
C18H32O3	9,10-EpOME [(±)9,10-epoxy-12Z-octadecenoic acid]	Oxidized lipids	Oxidized lipids	-	insig	insig	insig	insig		insig	insig	insig	insig
C18H30O3	9-oxoODE [9-oxo-10E,12Z-octadecadienoic acid]	Oxidized lipids	Oxidized lipids	54232-59-6	insig	insig	insig	insig		insig	insig	insig	insig
C14H28O2	Myristic acid	FA	FFA	544-63-8	insig	insig	insig	insig		insig	insig	insig	insig
C6H12O6	Myoinositol	Carboxylic acids and derivatives	Sugar alcohols	87-89-8	insig	insig	insig	insig		insig	insig	insig	insig
C9H18O2	pelargonate(9:0)	FA	FFA	112-05-0	insig	insig	insig	insig		insig	insig	insig	insig
C5H9NO3	N-acetyl-beta-alanine	Amino acid and Its metabolomics	Amino acid derivatives	3025-95-4	insig	insig	insig	insig		insig	insig	insig	insig
C24H38O5	7-ketodeoxycholic acid	Hormones and hormone related compunds	Hormones and hormone related compunds	911-40-0	insig	insig	insig	insig		insig	insig	insig	insig
C15H30O2	13-methylmyristic acid	FA	FFA	2485-71-4	insig	insig	insig	insig		insig	insig	insig	insig
C7H14N2O3	N-acetylornithine	Organic acid And Its derivatives	Organicacid and Its derivatives	6205-08-9	insig	insig	insig	insig		insig	insig	insig	insig
C7H8O5	3-Dehydroshikimate	Organic acid And Its derivatives	Organicacid and Its derivatives	2922-42-1	insig	insig	insig	insig		insig	insig	insig	insig
C6H8O6	D-Glucuronolactone	Aldehyde,Ketones,Esters	Esters	32449-92-6	insig	insig	insig	insig		insig	insig	insig	insig
C6H10N2O4	N-Alpha-Acetyl-L-Asparagine	Amino acid and Its metabolomics	Amino acid derivatives	4033-40-3	insig	insig	insig	insig		insig	insig	insig	insig
C4H8N2O3	3-Ureidopropionate	Organic acid And Its derivatives	Organicacid and Its derivatives	462-88-4	insig	insig	insig	insig		insig	insig	insig	insig
C24H42O21	Stachyose	Carboxylic acids and derivatives	Sugars	470-55-3	insig	insig	insig	insig		insig	insig	insig	insig
C10H11NO	Indole-3-Ethanol	Benzene and substituted derivatives	Benzene and substituted derivatives	526-55-6	insig	insig	insig	insig		insig	insig	insig	insig
C6H10O4	Mono-Methyl Glutarate	Organic acid And Its derivatives	Organicacid and Its derivatives	1501-27-5	insig	insig	insig	insig		insig	insig	insig	insig
C8H8O3	2',4'-Dihydroxyacetophenone	Benzene and substituted derivatives	Benzene and substituted derivatives	89-84-9	insig	insig	insig	insig		insig	insig	insig	insig
C8H8O3	3-hydroxyphenylacetic acid	Organic acid And Its derivatives	Organicacid and Its derivatives	621-37-4	insig	insig	insig	insig		insig	insig	insig	insig
C6H7N5O	7-Methylguanine	Nucleotide And Its metabolomics	Nucleotide and Its metabolomics	578-76-7	insig	insig	insig	insig		insig	insig	insig	insig
C6H11NO2	D-piperidine acid	Heterocyclic compounds	Heterocyclic compounds	1723-00-8	insig	insig	insig	insig		insig	insig	insig	insig
C11H14N2O3	Glycyl-L-phenylalanine	Amino acid and Its metabolomics	Amino acid derivatives	3321-03-7	insig	insig	insig	insig		insig	insig	insig	insig
C9H7NO	Indole-4-carboxaldehyde	Heterocyclic compounds	Indole and Its derivatives	1074-86-8	insig	insig	insig	insig		insig	insig	insig	insig
C18H30O4	9(S)-HpOTrE	Oxidized lipids	Oxidized lipids	111004-08-1	insig	insig	insig	insig		insig	insig	insig	insig
C6H5N5O2	2-Amino-4,6-pteridinediol	Nucleotide And Its metabolomics	Nucleotide and Its metabolomics	119-44-8	insig	insig	insig	insig		insig	insig	insig	insig
C18H34N2O10	D-Calcium Pantothenate	CoEnzyme and vitamins	CoEnzyme and vitamins	137-08-6	insig	insig	insig	insig		insig	insig	insig	insig
C4H7NO4	Iminodiacetic acid	Organic acid And Its derivatives	Organicacid and Its derivatives	142-73-4	insig	insig	insig	insig		insig	insig	insig	insig
C6H13NO2	L-Isoisoleucine	Amino acid and Its metabolomics	Amino acids	1509-34-8	insig	insig	insig	insig		insig	insig	insig	insig
C10H13N5	N6-isopentene adenine	Nucleotide And Its metabolomics	Nucleotide and Its metabolomics	2365-40-4	insig	insig	insig	insig		insig	insig	insig	insig
C24H40O5	Alpha-Mercholic Acid	Bile acids	Bile acids	2393-58-0	insig	insig	insig	insig		insig	insig	insig	insig
C18H34O3	Cis-9,10-epoxystearic acid	FA	FFA	2443-39-2	insig	insig	insig	insig		insig	insig	insig	insig
C22H32O2	(4E,7E,10Z,13E,16E,19E) -docosa-4,7,10,13,16,19-hexanoic acid	Oxidized lipids	Oxidized lipids	25167-62-8	insig	insig	insig	insig		insig	insig	insig	insig
C22H36O2	Adrenaline	Organic acid And Its derivatives	Organicacid and Its derivatives	28874-58-0	insig	insig	insig	insig		insig	insig	insig	insig
C8H7NO2	Dioxindole	Heterocyclic compounds	Indole and Its derivatives	3131-52-0	insig	insig	insig	insig		insig	insig	insig	insig
C8H8O3	4-acetoxyphenol	Benzene and substituted derivatives	Phenolics	3233-32-7	insig	insig	insig	insig		insig	insig	insig	insig
C6H12O3	2-ethyl-2-hydroxybutyric acid	Organic acid And Its derivatives	Organicacid and Its derivatives	3639-21-2	insig	insig	insig	insig		insig	insig	insig	insig
C24H38O4	7-ketolithocholic acid	Bile acids	Bile acids	4651-67-6	insig	insig	insig	insig		insig	insig	insig	insig
C6H10O5	1,6-anhydro-β-D-glucose	Carboxylic acids and derivatives	Sugars	498-07-7	insig	insig	insig	insig		insig	insig	insig	insig
C13H24O4	1,11-undecylic acid	Organic acid And Its derivatives	Organicacid and Its derivatives	505-52-2	insig	insig	insig	insig		insig	insig	insig	insig
C24H38O4	12-ketolithocholic acid	Bile acids	Bile acids	5130-29-0	insig	insig	insig	insig		insig	insig	insig	insig
C24H40O5	Gamma-Mercholic Acid	Bile acids	Bile acids	547-75-1	insig	insig	insig	insig		insig	insig	insig	insig
C7H4N2O7	2-Hydroxy-3,5-dinitrobenzoic acid	Organic acid And Its derivatives	Organicacid and Its derivatives	609-99-4	insig	insig	insig	insig		insig	insig	insig	insig
C24H38O4	Orthocholic acid	Bile acids	Bile acids	641-81-6	insig	insig	insig	insig		insig	insig	insig	insig
C18H32O3	9(S)-HODE	Oxidized lipids	Oxidized lipids	73543-67-6	insig	insig	insig	insig		insig	insig	insig	insig
C9H10ClNO2	P-chlorophenylalanine	Benzene and substituted derivatives	Phenolic acids	7424-00-2	insig	insig	insig	insig		insig	insig	insig	insig
C6H10O3	4-methyl-2-oxovaleric acid	Organic acid And Its derivatives	Organicacid and Its derivatives	816-66-0	insig	insig	insig	insig		insig	insig	insig	insig
C15H28O2	cis-1-Pentadecenoic Acid(C15: 1)	FA	FFA	84743-29-3	insig	insig	insig	insig		insig	insig	insig	insig
C7H8O4S	p-Tolyl sulfuric acid	Organic acid And Its derivatives	Sulfonic acids	91978-69-7	insig	insig	insig	insig		insig	insig	insig	insig
C16H32O3	3-hydroxyhexadecanoic acid	FA	FFA	928-17-6	insig	insig	insig	insig		insig	insig	insig	insig
C7H6O3	4-Hydroxybenzoic Acid	Benzene and substituted derivatives	Phenolic acids	99-96-7	insig	insig	insig	insig		insig	insig	insig	insig
C10H9NO2	5-hydroxyindole acetaldehyde	Heterocyclic compounds	Indole and Its derivatives	1892-21-3	insig	insig	insig	insig		insig	insig	insig	insig
C8H9NO2	Acetaminophen	Benzene and substituted derivatives	Phenolics	103-90-2	insig	insig	insig	insig		insig	insig	insig	insig
C24H40O4	7alpha,12beta-Dihydroxy-5alpha-cholan-24-oic acid	Tryptamines,Cholines,Pigments	Cholines	-	insig	insig	insig	insig		insig	insig	insig	insig
C5H9NO3	2-amino-4-oxovaleric acid	Organic acid And Its derivatives	Organicacid and Its derivatives	4439-83-2	insig	insig	insig	insig		insig	insig	insig	insig
C10H11NO4	P-hydroxyphenylacetylglycine	Benzene and substituted derivatives	Phenolic acids	28116-23-6	insig	insig	insig	insig		insig	insig	insig	insig
C7H11NO5	L-2-amino-6-oximelic acid	Organic acid And Its derivatives	Organicacid and Its derivatives	75650-93-0	insig	insig	insig	insig		insig	insig	insig	insig
C15H21N5O13P2	Cyclic ADP ribose	Nucleotide And Its metabolomics	Nucleotide and Its metabolomics	119340-53-3	insig	insig	insig	insig		insig	insig	insig	insig
C5H7NO3	1-pyrroline-4-hydroxy-2-carboxylate	Heterocyclic compounds	Heterocyclic compounds	9054-77-7	insig	insig	insig	insig		insig	insig	insig	insig
C25H45O12P	PI 16:2	GP	PI	-	insig	insig	insig	insig		insig	insig	insig	insig
C25H46NO7P	PysoPE 20:3	GP	LPE	-	insig	insig	insig	insig		insig	insig	insig	insig
C23H42NO7P	PysoPE 18:3	GP	LPE	-	insig	insig	insig	insig		insig	insig	insig	insig
C21H44NO7P	PysoPE 16:0(2n isomer)	GP	LPE	-	insig	insig	insig	insig		insig	insig	insig	insig
C21H42NO7P	PysoPE 16:1	GP	LPE	-	insig	insig	insig	insig		insig	insig	insig	insig
C8H16O3	2-Hydroxycaprylic acid	Organic acid And Its derivatives	Organicacid and Its derivatives	617-73-2	insig	insig	insig	insig		insig	insig	insig	insig
C8H8O3	2-hydroxyphenylacetic acid	Organic acid And Its derivatives	Organicacid and Its derivatives	614-75-5	insig	insig	insig	insig		insig	insig	insig	insig
C6H10O8	Mucic Acid	Carboxylic acids and derivatives	Sugar acids	526-99-8	insig	insig	insig	insig		insig	insig	insig	insig
C8H8O3	4-Hydroxy-3-methylbenzoic acid	Organic acid And Its derivatives	Organicacid and Its derivatives	499-76-3	insig	insig	insig	insig		insig	insig	insig	insig
C7H12O4	3,3-Dimethylglutaric acid	Organic acid And Its derivatives	Organicacid and Its derivatives	4839-46-7	insig	insig	insig	insig		insig	insig	insig	insig
C5H10O3	2-Hydroxy-2-methylbutyric acid	Organic acid And Its derivatives	Organicacid and Its derivatives	3739-30-8	insig	insig	insig	insig		insig	insig	insig	insig
C6H10O4	2-Methylglutaric Acid	Organic acid And Its derivatives	Organicacid and Its derivatives	18069-17-5	insig	insig	insig	insig		insig	insig	insig	insig
C6H10O2	2-Methyl-4-pentenoic Acid	Organic acid And Its derivatives	Organicacid and Its derivatives	1575-74-2	insig	insig	insig	insig		insig	insig	insig	insig
C26H43NO5	Glycohyodeoxycholic acid	Bile acids	Bile acids	13042-33-6	insig	insig	insig	insig		insig	insig	insig	insig
C11H11NO3	N-Cinnamylglycine	Amino acid and Its metabolomics	Amino acid derivatives	16534-24-0	insig	insig	insig	insig		insig	insig	insig	insig
C4H9NO2S	D-Homocysteine	Amino acid and Its metabolomics	Amino acids	454-29-5	insig	insig	insig	insig		insig	insig	insig	insig
C2H5NO2	Glycine	Amino acid and Its metabolomics	Amino acids	56-40-6	insig	insig	insig	insig		insig	insig	insig	insig
C6H12N2O4S2	L-Cystine	Amino acid and Its metabolomics	Amino acids	56-89-3	insig	insig	insig	insig		insig	insig	insig	insig
C9H11NO3	L-Tyrosine	Amino acid and Its metabolomics	Amino acids	60-18-4	insig	insig	insig	insig		insig	insig	insig	insig
C6H14N2O2	L-Lysine	Amino acid and Its metabolomics	Amino acids	56-87-1	insig	insig	insig	insig		insig	insig	insig	insig
C5H13ClN2O2	L-Ornithine	Amino acid and Its metabolomics	Amino acids	3184-13-2	insig	insig	insig	insig		insig	insig	insig	insig
C3H7NO2	L-Alanine	Amino acid and Its metabolomics	Amino acids	56-41-7	insig	insig	insig	insig		insig	insig	insig	insig
C6H13N3O3	L-Citrulline	Amino acid and Its metabolomics	Amino acids	372-75-8	insig	insig	insig	insig		insig	insig	insig	insig
C5H9NO4	L-Glutamic Acid	Amino acid and Its metabolomics	Amino acids	56-86-0	insig	insig	insig	insig		insig	insig	insig	insig
C5H11NO2S	L-Methionine	Amino acid and Its metabolomics	Amino acids	63-68-3	insig	insig	insig	insig		insig	insig	insig	insig
C5H9NO2	L-Proline	Amino acid and Its metabolomics	Amino acids	147-85-3	insig	insig	insig	insig		insig	insig	insig	insig
C3H7NO3	L-Serine	Amino acid and Its metabolomics	Amino acids	56-45-1	insig	insig	insig	insig		insig	insig	insig	insig
C5H11NO2	L-Valine	Amino acid and Its metabolomics	Amino acids	72-18-4	insig	insig	insig	insig		insig	insig	insig	insig
C7H13N3O3	3-N-Methyl-L-Histidine	Amino acid and Its metabolomics	Amino acid derivatives	368-16-1	insig	insig	insig	insig		insig	insig	insig	insig
C5H7NO3	5-Oxoproline	Amino acid and Its metabolomics	Amino acid derivatives	149-87-1	insig	insig	insig	insig		insig	insig	insig	insig
C13H16N2O5	Asp-phe	Amino acid and Its metabolomics	Small Peptide	13433-09-5	insig	insig	insig	insig		insig	insig	insig	insig
C6H12N2O3	D-Alanyl-D-Alanine	Amino acid and Its metabolomics	Small Peptide	923-16-0	insig	insig	insig	insig		insig	insig	insig	insig
C5H9N3	Histamine	Alcohol and amines	Polyamines	51-45-6	insig	insig	insig	insig		insig	insig	insig	insig
C9H11NO4	L-Dopa	Amino acid and Its metabolomics	Amino acid derivatives	59-92-7	insig	insig	insig	insig		insig	insig	insig	insig
C5H10N2O3	L-Glutamine	Amino acid and Its metabolomics	Amino acids	56-85-9	insig	insig	insig	insig		insig	insig	insig	insig
C7H15N3O3	L-Homocitrulline	Amino acid and Its metabolomics	Amino acids	1190-49-4	insig	insig	insig	insig		insig	insig	insig	insig
C11H20N2O6	L-Saccharopine	Amino acid and Its metabolomics	Amino acids	997-68-2	insig	insig	insig	insig		insig	insig	insig	insig
C5H11NO3S	Methionine Sulfoxide	Amino acid and Its metabolomics	Amino acid derivatives	62697-73-8	insig	insig	insig	insig		insig	insig	insig	insig
C4H9NO2	N,N-Dimethylglycine	Amino acid and Its metabolomics	Amino acid derivatives	1118-68-9	insig	insig	insig	insig		insig	insig	insig	insig
C8H16N2O3	N6-Acetyl-L-Lysine	Amino acid and Its metabolomics	Amino acid derivatives	692-04-6	insig	insig	insig	insig		insig	insig	insig	insig
C7H11NO5	N-Acetyl-L-Glutamic Acid	Amino acid and Its metabolomics	Amino acid derivatives	1188-37-0	insig	insig	insig	insig		insig	insig	insig	insig
C8H15NO6	N-Acetylmannosamine	Carboxylic acids and derivatives	Sugars	3615-17-6	insig	insig	insig	insig		insig	insig	insig	insig
C11H19NO9	N-Acetylneuraminic Acid	Amino acid and Its metabolomics	Amino acid derivatives	131-48-6	insig	insig	insig	insig		insig	insig	insig	insig
C8H16N2O3	N-Glycyl-L-Leucine	Amino acid and Its metabolomics	Amino acid derivatives	869-19-2	insig	insig	insig	insig		insig	insig	insig	insig
C8H16N4O3	Nα-Acetyl-L-Arginine	Amino acid and Its metabolomics	Amino acid derivatives	155-84-0	insig	insig	insig	insig		insig	insig	insig	insig
C18H20N2O3	Phe-Phe	Amino acid and Its metabolomics	Small Peptide	2577-40-4	insig	insig	insig	insig		insig	insig	insig	insig
C15H24N6O5S	S-Adenosyl-L-Methionine	Amino acid and Its metabolomics	Amino acid derivatives	29908-03-0	insig	insig	insig	insig		insig	insig	insig	insig
C5H9NO3	Trans-4-Hydroxy-L-Proline	Amino acid and Its metabolomics	Amino acid derivatives	51-35-4	insig	insig	insig	insig		insig	insig	insig	insig
C3H9NO	Trimethylamine N-Oxide	Alcohol and amines	Amines	1184-78-7	insig	insig	insig	insig		insig	insig	insig	insig
C9H19N3O3	L-Alanyl-L-Lysine	Amino acid and Its metabolomics	Amino acid derivatives	6366-77-4	insig	insig	insig	insig		insig	insig	insig	insig
C9H8O3	P-Coumaric Acid	Benzene and substituted derivatives	Phenolic acids	501-98-4	insig	insig	insig	insig		insig	insig	insig	insig
C7H6O2	Benzoic Acid	Benzene and substituted derivatives	Benzene and substituted derivatives	65-85-0	insig	insig	insig	insig		insig	insig	insig	insig
C7H8N2O2	1,4-Dihydro-1-Methyl-4-Oxo-3-Pyridinecarboxamide	Heterocyclic compounds	Pyridine and pyridine derivatives	769-49-3	insig	insig	insig	insig		insig	insig	insig	insig
C8H9NO4	4-Pyridoxic Acid	Heterocyclic compounds	Pyridine and pyridine derivatives	82-82-6	insig	insig	insig	insig		insig	insig	insig	insig
C6H5NO3	6-Hydroxynicotinic Acid	Heterocyclic compounds	Pyridine and pyridine derivatives	5006-66-6	insig	insig	insig	insig		insig	insig	insig	insig
C5H14NO+	Choline	Tryptamines,Cholines,Pigments	Cholines	62-49-7	insig	insig	insig	insig		insig	insig	insig	insig
C10H16N2O3S	Biotin	CoEnzyme and vitamins	CoEnzyme and vitamins	58-85-5	insig	insig	insig	insig		insig	insig	insig	insig
C7H11N3O2	1-Methylhistidine	Amino acid and Its metabolomics	Amino acid derivatives	332-80-9	insig	insig	insig	insig		insig	insig	insig	insig
C5H5N5O	2-Hydroxy-6-Aminopurine	Nucleotide And Its metabolomics	Nucleotide and Its metabolomics	3373-53-3	insig	insig	insig	insig		insig	insig	insig	insig
C5H7N3O	5-Methylcytosine	Nucleotide And Its metabolomics	Nucleotide and Its metabolomics	554-01-8	insig	insig	insig	insig		insig	insig	insig	insig
C10H14N2O6	5-Methyluridine	Nucleotide And Its metabolomics	Nucleotide and Its metabolomics	1463-10-1	insig	insig	insig	insig		insig	insig	insig	insig
C10H15N5O10P2	Adenosine 5'-Diphosphate	Nucleotide And Its metabolomics	Nucleotide and Its metabolomics	58-64-0	insig	insig	insig	insig		insig	insig	insig	insig
C9H13N3O5	Cytidine	Nucleotide And Its metabolomics	Nucleotide and Its metabolomics	65-46-3	insig	insig	insig	insig		insig	insig	insig	insig
C4H5N3O	Cytosine	Nucleotide And Its metabolomics	Nucleotide and Its metabolomics	71-30-7	insig	insig	insig	insig		insig	insig	insig	insig
C10H13N5O4	Deoxyguanosine	Nucleotide And Its metabolomics	Nucleotide and Its metabolomics	961-07-9	insig	insig	insig	insig		insig	insig	insig	insig
C10H13N5O5	Guanosine	Nucleotide And Its metabolomics	Nucleotide and Its metabolomics	118-00-3	insig	insig	insig	insig		insig	insig	insig	insig
C5H4N4O	Hypoxanthine	Nucleotide And Its metabolomics	Nucleotide and Its metabolomics	68-94-0	insig	insig	insig	insig		insig	insig	insig	insig
C10H12N4O5	Inosine	Nucleotide And Its metabolomics	Nucleotide and Its metabolomics	58-63-9	insig	insig	insig	insig		insig	insig	insig	insig
C5H6N2O2	Thymine	Nucleotide And Its metabolomics	Nucleotide and Its metabolomics	65-71-4	insig	insig	insig	insig		insig	insig	insig	insig
C15H12I3NO4	3,3',5-Triiodo-L-Thyronine	Hormones and hormone related compunds	Hormones and hormone related compunds	6893-02-3	insig	insig	insig	insig		insig	insig	insig	insig
C9H13NO3	Epinephrine	Hormones and hormone related compunds	Hormones and hormone related compunds	51-43-4	insig	insig	insig	insig		insig	insig	insig	insig
C10H15NO3	Metanephrine	Hormones and hormone related compunds	Hormones and hormone related compunds	5001-33-2	insig	insig	insig	insig		insig	insig	insig	insig
C8H11NO3	Norepinephrine	Hormones and hormone related compunds	Hormones and hormone related compunds	51-41-2	insig	insig	insig	insig		insig	insig	insig	insig
C12H14N2O2	N-Acetyl-5-Hydroxytryptamine	Tryptamines,Cholines,Pigments	Tryptamines	1210-83-9	insig	insig	insig	insig		insig	insig	insig	insig
C4H10O4	Dl-Threitol	Carboxylic acids and derivatives	Sugar alcohols	7493-90-5	insig	insig	insig	insig		insig	insig	insig	insig
C6H12O6	D-Fructose	Carboxylic acids and derivatives	Sugars	57-48-7	insig	insig	insig	insig		insig	insig	insig	insig
C6H12O6	D-Mannose	Carboxylic acids and derivatives	Sugars	3458-28-4	insig	insig	insig	insig		insig	insig	insig	insig
C18H32O16	D-Melezitose	Carboxylic acids and derivatives	Sugars	597-12-6	insig	insig	insig	insig		insig	insig	insig	insig
C8H15NO6	N-Acetyl-D-Glucosamine	Carboxylic acids and derivatives	Sugar derivatives	7512-17-6	insig	insig	insig	insig		insig	insig	insig	insig
C8H11NO3	Pyridoxine	CoEnzyme and vitamins	CoEnzyme and vitamins	65-23-6	insig	insig	insig	insig		insig	insig	insig	insig
C20H28O2	4-Oxoretinol	CoEnzyme and vitamins	CoEnzyme and vitamins	62702-55-0	insig	insig	insig	insig		insig	insig	insig	insig
C6H5NO2	Nicotinic Acid	CoEnzyme and vitamins	CoEnzyme and vitamins	59-67-6	insig	insig	insig	insig		insig	insig	insig	insig
C8H8N2O3	Nicotinuric Acid	CoEnzyme and vitamins	CoEnzyme and vitamins	583-08-4	insig	insig	insig	insig		insig	insig	insig	insig
C9H19NO4	Pantothenol	CoEnzyme and vitamins	CoEnzyme and vitamins	16485-10-2	insig	insig	insig	insig		insig	insig	insig	insig
C17H20N4O6	Riboflavin	CoEnzyme and vitamins	CoEnzyme and vitamins	83-88-5	insig	insig	insig	insig		insig	insig	insig	insig
C7H7NO2	Trigonelline	CoEnzyme and vitamins	CoEnzyme and vitamins	535-83-1	insig	insig	insig	insig		insig	insig	insig	insig
C9H7NO	Indole-3-Carboxaldehyde	Heterocyclic compounds	Indole and Its derivatives	487-89-8	insig	insig	insig	insig		insig	insig	insig	insig
C11H11NO2	Methyl Indole-3-Acetate	Heterocyclic compounds	Indole and Its derivatives	1912-33-0	insig	insig	insig	insig		insig	insig	insig	insig
C6H11NO3	4-Acetamidobutyric Acid	Organic acid And Its derivatives	Organicacid and Its derivatives	3025-96-5	insig	insig	insig	insig		insig	insig	insig	insig
C5H11NO2	5-Aminovaleric Acid	Amino acid and Its metabolomics	Amino acid derivatives	660-88-8	insig	insig	insig	insig		insig	insig	insig	insig
C6H6N4O3	7-Methyluric Acid	Amino acid and Its metabolomics	Amino acid derivatives	612-37-3	insig	insig	insig	insig		insig	insig	insig	insig
C8H17NO2	Dl-2-Aminooctanoic Acid	Organic acid And Its derivatives	Organicacid and Its derivatives	644-90-6	insig	insig	insig	insig		insig	insig	insig	insig
C3H7N3O2	Guanidineacetic Acid	Organic acid And Its derivatives	Organicacid and Its derivatives	352-97-6	insig	insig	insig	insig		insig	insig	insig	insig
C10H7NO3	Kynurenic Acid	Amino acid and Its metabolomics	Amino acid derivatives	492-27-3	insig	insig	insig	insig		insig	insig	insig	insig
C4H9NO3	L-Homoserine	Organic acid And Its derivatives	Organicacid and Its derivatives	672-15-1	insig	insig	insig	insig		insig	insig	insig	insig
C4H4O4	Maleic Acid	Organic acid And Its derivatives	Organicacid and Its derivatives	110-16-7	insig	insig	insig	insig		insig	insig	insig	insig
C11H12N2O4	N'-Formylkynurenine	Amino acid and Its metabolomics	Amino acid derivatives	1022-31-7	insig	insig	insig	insig		insig	insig	insig	insig
C5H5NO2	Pyrrole-2-Carboxylic Acid	Organic acid And Its derivatives	Organicacid and Its derivatives	634-97-9	insig	insig	insig	insig		insig	insig	insig	insig
C8H14O4	Subericacid	Organic acid And Its derivatives	Organicacid and Its derivatives	505-48-6	insig	insig	insig	insig		insig	insig	insig	insig
C9H8O2	Cinnamic Acid	Organic acid And Its derivatives	Organicacid and Its derivatives	140-10-3	insig	insig	insig	insig		insig	insig	insig	insig
C24H50NO7P	Lysopc 16:0	GP	LPC	17364-16-8	insig	insig	insig	insig		insig	insig	insig	insig
C26H54NO7P	Lysopc 18:0	GP	LPC	-	insig	insig	insig	insig		insig	insig	insig	insig
C26H52NO7P	Lysopc 18:1	GP	LPC	3542-29-8	insig	insig	insig	insig		insig	insig	insig	insig
C26H50NO7P	Lysopc 18:2	GP	LPC	-	insig	insig	insig	insig		insig	insig	insig	insig
C7H7NO2	Methyl Nicotinate	CoEnzyme and vitamins	CoEnzyme and vitamins	93-60-7	insig	insig	insig	insig		insig	insig	insig	insig
C4H9NO2	γ-Aminobutyric Acid	Amino acid and Its metabolomics	Amino acid derivatives	56-12-2	insig	insig	insig	insig		insig	insig	insig	insig
C26H46NNaO8S	Taurocholic Acid Sodium Salt Hydrate	Bile acids	Bile acids	345909-26-4	insig	insig	insig	insig		insig	insig	insig	insig
C8H12N2O2	4-(Aminomethyl)-5-(Hydroxymethyl)-2-Methylpyridin-3-Ol	Heterocyclic compounds	Pyridine and pyridine derivatives	85-87-0	insig	insig	insig	insig		insig	insig	insig	insig
C10H13N5O5	8-Hydroxy-2-Deoxyguanosine	Nucleotide And Its metabolomics	Nucleotide and Its metabolomics	88847-89-6	insig	insig	insig	insig		insig	insig	insig	insig
C7H16N4O2	L-Homoarginine	Amino acid and Its metabolomics	Amino acids	156-86-5	insig	insig	insig	insig		insig	insig	insig	insig
C11H22N2O4S	Pantetheine	CoEnzyme and vitamins	CoEnzyme and vitamins	496-65-1	insig	insig	insig	insig		insig	insig	insig	insig
C10H12N4O5	Hypoxanthine-9-β-D-Arabinofuranoside	Nucleotide And Its metabolomics	Nucleotide and Its metabolomics	7013-16-3	insig	insig	insig	insig		insig	insig	insig	insig
C8H12NO6P	Pyridoxine 5'-Phosphate	CoEnzyme and vitamins	CoEnzyme and vitamins	447-05-2	insig	insig	insig	insig		insig	insig	insig	insig
C9H13N3O4	Deoxycytidine	Nucleotide And Its metabolomics	Nucleotide and Its metabolomics	951-77-9	insig	insig	insig	insig		insig	insig	insig	insig
C6H11NO4	2-Aminoadipic Acid	Organic acid And Its derivatives	Organicacid and Its derivatives	542-32-5	insig	insig	insig	insig		insig	insig	insig	insig
C6H6N4S	6-Methyl mercaptopurine	Nucleotide And Its metabolomics	Nucleotide and Its metabolomics	50-66-8	insig	insig	insig	insig		insig	insig	insig	insig
C8H20NO6P	Sn-Glycero-3-Phosphocholine	Tryptamines,Cholines,Pigments	Cholines	28319-77-9	insig	insig	insig	insig		insig	insig	insig	insig
C10H12N2O4	3-Hydroxykynurenine	Amino acid and Its metabolomics	Amino acid derivatives	2147-61-7	insig	insig	insig	insig		insig	insig	insig	insig
C7H7NO2	P-Aminobenzoate	Benzene and substituted derivatives	Phenolic acids	150-13-0	insig	insig	insig	insig		insig	insig	insig	insig
C5H9NO3	5-Aminolevulinate	Organic acid And Its derivatives	Organicacid and Its derivatives	106-60-5	insig	insig	insig	insig		insig	insig	insig	insig
C26H50NO7P	Lysope 18:2 (2N Isomer)	GP	LPE	-	insig	insig	insig	insig		insig	insig	insig	insig
C9H8O3	2-Hydroxycinnamic acid	Benzene and substituted derivatives	Phenolic acids	614-60-8	insig	insig	insig	insig		insig	insig	insig	insig
C12H17N4OS+	Thiamine	CoEnzyme and vitamins	CoEnzyme and vitamins	59-43-8	insig	insig	insig	insig		insig	insig	insig	insig
C6H13NO2	L-Norleucine	Amino acid and Its metabolomics	Amino acids	327-57-1	insig	insig	insig	insig		insig	insig	insig	insig
C5H9NO3	N-Acetyl-L-alanine	Amino acid and Its metabolomics	Amino acid derivatives	97-69-8	insig	insig	insig	insig		insig	insig	insig	insig
C10H10N2O	Indole-3-acetamide	Heterocyclic compounds	Indole and Its derivatives	879-37-8	insig	insig	insig	insig		insig	insig	insig	insig
C20H28O3	15-deoxy-δ-12,14-PGJ2	FA	FFA	87893-55-8	insig	insig	insig	insig		insig	insig	insig	insig
C10H8O3	Herniarin	Benzene and substituted derivatives	Benzene and substituted derivatives	531-59-9	insig	insig	insig	insig		insig	insig	insig	insig
C9H14N4O5	5-amino-1-[3,4-dihydroxy-5-(hydroxymethyl)oxolan-2-yl]imidazole-4-carboxamide	Nucleotide And Its metabolomics	Nucleotide and Its metabolomics	2627-69-2	insig	insig	insig	insig		insig	insig	insig	insig
C8H16N2O3	N-Alpha-acetyllysine	Amino acid and Its metabolomics	Amino acid derivatives	1946-82-3	insig	insig	insig	insig		insig	insig	insig	insig
C10H15NO2	2-(3,4-dimethoxyphenyl)ethanamine	Benzene and substituted derivatives	Benzene and substituted derivatives	120-20-7	insig	insig	insig	insig		insig	insig	insig	insig
C8H11N3O3	N-Acetyl-L-Histidine	Amino acid and Its metabolomics	Amino acid derivatives	2497-02-1	insig	insig	insig	insig		insig	insig	insig	insig
C30H50O	(S)-2,3-epoxysqualene	Others	Hydrocarbon derivatives	9029-62-3	insig	insig	insig	insig		insig	insig	insig	insig
C6H5NO2	Isonicotinic acid	Organic acid And Its derivatives	Organicacid and Its derivatives	55-22-1	insig	insig	insig	insig		insig	insig	insig	insig
C14H18N2O3	L-phenylalanyl-L-proline	Amino acid and Its metabolomics	Amino acid derivatives	7669-65-0	insig	insig	insig	insig		insig	insig	insig	insig
C21H42NO7P	LysoPE(16:1(9Z)/0:0)	GP	LPE	-	insig	insig	insig	insig		insig	insig	insig	insig
C8H9NO	2-Phenylacetamide	Benzene and substituted derivatives	Benzene and substituted derivatives	103-81-1	insig	insig	insig	insig		insig	insig	insig	insig
C14H28O2	Ethyl dodecanoate	Alcohol and amines	Amines	106-33-2	insig	insig	insig	insig		insig	insig	insig	insig
C5H13N	3-Methyl-1-butylamine	Alcohol and amines	Amines	107-85-7	insig	insig	insig	insig		insig	insig	insig	insig
C10H13NO3	L- Tyrosine methyl ester	Amino acid and Its metabolomics	Amino acid derivatives	1080-06-4	insig	insig	insig	insig		insig	insig	insig	insig
C7H8O2	2-Acetyl-5-methylfuran	Heterocyclic compounds	Heterocyclic compounds	1193-79-9	insig	insig	insig	insig		insig	insig	insig	insig
C6H15N	Triethylamine	Others	Hydrocarbon derivatives	121-44-8	insig	insig	insig	insig		insig	insig	insig	insig
C6H7NO	2-Aminophenol	Benzene and substituted derivatives	Phenolics	95-55-6	insig	insig	insig	insig		insig	insig	insig	insig
C4H8OS	3-(Methylthio)propionaldehyde	Aldehyde,Ketones,Esters	Aldehydes	3268-49-3	insig	insig	insig	insig		insig	insig	insig	insig
C6H13NO2	DL-Leucine	Amino acid and Its metabolomics	Amino acids	328-39-2	insig	insig	insig	insig		insig	insig	insig	insig
C14H18O	2-Pentyl-3-phenyl-2-propenal	Aldehyde,Ketones,Esters	Aldehydes	122-40-7	insig	insig	insig	insig		insig	insig	insig	insig
C4H9N	PYRROLIDINE	Heterocyclic compounds	Heterocyclic compounds	123-75-1	insig	insig	insig	insig		insig	insig	insig	insig
C7H8N2O	6-Methylnicotinamide	Heterocyclic compounds	Pyridine and pyridine derivatives	6960-22-1	insig	insig	insig	insig		insig	insig	insig	insig
C3H9NO	1-Aminopropan-2-ol	Alcohol and amines	Alcohols	78-96-6	insig	insig	insig	insig		insig	insig	insig	insig
C5H6O2	Furfuryl alcohol	Alcohol and amines	Alcohols	98-00-0	insig	insig	insig	insig		insig	insig	insig	insig
C7H12N2O4	Nα-Acetyl-L-glutamine	Amino acid and Its metabolomics	Amino acid derivatives	2490-97-3	insig	insig	insig	insig		insig	insig	insig	insig
C11H14N2O3	Glycyl-DL-phenylalanine	Amino acid and Its metabolomics	Amino acid derivatives	721-66-4	insig	insig	insig	insig		insig	insig	insig	insig
C4H9NO2	N-Methylalanine	Amino acid and Its metabolomics	Amino acid derivatives	3913-67-5	insig	insig	insig	insig		insig	insig	insig	insig
C8H13NO6	O-Succinyl-L-Homoserine	Amino acid and Its metabolomics	Amino acid derivatives	1492-23-5	insig	insig	insig	insig		insig	insig	insig	insig
C14H26N4O11P2	Cytidine 5'-Diphosphocholine	Nucleotide And Its metabolomics	Nucleotide and Its metabolomics	987-78-0	insig	insig	insig	insig		insig	insig	insig	insig
C6H11NO4	N-Methyl-L-Glutamate	Amino acid and Its metabolomics	Amino acid derivatives	35989-16-3	insig	insig	insig	insig		insig	insig	insig	insig
C5H15NO4P	Phosphocholine	Nucleotide And Its metabolomics	Nucleotide and Its metabolomics	107-73-3	insig	insig	insig	insig		insig	insig	insig	insig
C6H6O2	Catechol	Benzene and substituted derivatives	Phenolics	120-80-9	insig	insig	insig	insig		insig	insig	insig	insig
C10H18N2O3	Dethiobiotin	CoEnzyme and vitamins	CoEnzyme and vitamins	533-48-2	insig	insig	insig	insig		insig	insig	insig	insig
C8H9NO3	Pyridoxal	Heterocyclic compounds	Pyridine and pyridine derivatives	66-72-8	insig	insig	insig	insig		insig	insig	insig	insig
C6H10O2	Delta-Hexalactone	Aldehyde,Ketones,Esters	Esters	823-22-3	insig	insig	insig	insig		insig	insig	insig	insig
C8H11NO	Hydroxyphenylethylamine	Benzene and substituted derivatives	Benzene and substituted derivatives	3217-93-4	insig	insig	insig	insig		insig	insig	insig	insig
C3H7NO2	β-Alanine	Amino acid and Its metabolomics	Amino acids	107-95-9	insig	insig	insig	insig		insig	insig	insig	insig
C8H14N2O5S	γ-L-Glutamate-Cysteine	Amino acid and Its metabolomics	Small Peptide	636-58-8	insig	insig	insig	insig		insig	insig	insig	insig
C4H9NO2	2-Aminoisobutyric Acid	Amino acid and Its metabolomics	Amino acid derivatives	62-57-7	insig	insig	insig	insig		insig	insig	insig	insig
C4H9NO2	aminoisobutyric acid	Amino acid and Its metabolomics	Amino acid derivatives	4249-19-8	insig	insig	insig	insig		insig	insig	insig	insig
C11H22N2O3	Valyl-leucine	Amino acid and Its metabolomics	Small Peptide	22906-55-4	insig	insig	insig	insig		insig	insig	insig	insig
C5H6N2	2-Methylpyrazine	Heterocyclic compounds	Heterocyclic compounds	109-08-0	insig	insig	insig	insig		insig	insig	insig	insig
C8H10O	Phenethyl alcohol	Benzene and substituted derivatives	Benzene and substituted derivatives	60-12-8	insig	insig	insig	insig		insig	insig	insig	insig
C7H6O	Benzaldehyde	Benzene and substituted derivatives	Benzene and substituted derivatives	100-52-7	insig	insig	insig	insig		insig	insig	insig	insig
C18H32O16	Maltotriose	Carboxylic acids and derivatives	Sugars	1109-28-0	insig	insig	insig	insig		insig	insig	insig	insig
C5H9NO3	N, N-diacetyl-O-methylhydroxylamine	Alcohol and amines	Polyamines	128459-09-6	insig	insig	insig	insig		insig	insig	insig	insig
C6H5NO2	2-Picolinic Acid	Heterocyclic compounds	Pyridine and pyridine derivatives	98-98-6	insig	insig	insig	insig		insig	insig	insig	insig
C9H11NO2	DL-O-tyrosine	Amino acid and Its metabolomics	Amino acids	150-30-1	insig	insig	insig	insig		insig	insig	insig	insig
C9H7NO2	Indole-5-carboxylic acid	Heterocyclic compounds	Indole and Its derivatives	1670-81-1	insig	insig	insig	insig		insig	insig	insig	insig
C7H14N2O3	Glycyl-L-valine	Amino acid and Its metabolomics	Small Peptide	1963-21-9	insig	insig	insig	insig		insig	insig	insig	insig
C6H7N5O	6-O-methylguanine	Nucleotide And Its metabolomics	Nucleotide and Its metabolomics	20535-83-5	insig	insig	insig	insig		insig	insig	insig	insig
C12H22O11	Kojibiose	Others	Others	2140-29-6	insig	insig	insig	insig		insig	insig	insig	insig
C11H15N5O4	2'-O-methyladenosine	Nucleotide And Its metabolomics	Nucleotide and Its metabolomics	2140-79-6	insig	insig	insig	insig		insig	insig	insig	insig
C24H40O5	Beta-murine	Bile acids	Bile acids	2393-59-1	insig	insig	insig	insig		insig	insig	insig	insig
C5H4N4O2	Oxypurinol	Nucleotide And Its metabolomics	Nucleotide and Its metabolomics	2465-59-0	insig	insig	insig	insig		insig	insig	insig	insig
C11H11NO3	5-Methoxyindoleacetate	Heterocyclic compounds	Indole and Its derivatives	3471-31-6	insig	insig	insig	insig		insig	insig	insig	insig
C24H40O3	Lithocholic acid	Bile acids	Bile acids	434-13-9	insig	insig	insig	insig		insig	insig	insig	insig
C24H36O5	7,12-diketocholic acid	Bile acids	Bile acids	517-33-9	insig	insig	insig	insig		insig	insig	insig	insig
C8H11NO	(R)-(-)-2-phenylglycine	Amino acid and Its metabolomics	Amino acid derivatives	56613-80-0	insig	insig	insig	insig		insig	insig	insig	insig
C22H43NO3	Arachidyl glycine	Alcohol and amines	Amines	617703-96-5	insig	insig	insig	insig		insig	insig	insig	insig
C6H13NO2	L-Isoleucine	Amino acid and Its metabolomics	Amino acids	73-32-5	insig	insig	insig	insig		insig	insig	insig	insig
C26H56NO6P	Hemolytic PAF C-18	GP	LPC	74430-89-0	insig	insig	insig	insig		insig	insig	insig	insig
C23H37NO5S	LTE4 [5S-hydroxy-6R-(S-cysteinyl)-7E,9E,11Z,14Z-eicosatetraenoic acid]	Oxidized lipids	Oxidized lipids	75715-89-8	insig	insig	insig	insig		insig	insig	insig	insig
C23H46NO7P	PE (18: 1 (9Z) / 0: 0)	GP	PE	89576-29-4	insig	insig	insig	insig		insig	insig	insig	insig
C4H10N3O5P	Creatine phosphate	Nucleotide And Its metabolomics	Nucleotide and Its metabolomics	67-07-2	insig	insig	insig	insig		insig	insig	insig	insig
C6H7N5O	1-Methylguanine	Nucleotide And Its metabolomics	Nucleotide and Its metabolomics	938-85-2	insig	insig	insig	insig		insig	insig	insig	insig
C26H56NO6P	2-O-ethyl PAF C-16	GP	LPC	-	insig	insig	insig	insig		insig	insig	insig	insig
C26H52NO8P	1-O-palmitoyl-2-O-acetyl-sn-glycerol-3-phosphate choline	GP	PC	-	insig	insig	insig	insig		insig	insig	insig	insig
C27H40O3	Testosterone	Hormones and hormone related compunds	Hormones and hormone related compunds	58-22-0	insig	insig	insig	insig		insig	insig	insig	insig
C10H17N3O2S	Biotinamide	Alcohol and amines	Polyamines	6929-42-6	insig	insig	insig	insig		insig	insig	insig	insig
C3H9N3O2S	Hypotaurocyamine	Alcohol and amines	Polyamines	1119-54-6	insig	insig	insig	insig		insig	insig	insig	insig
C6H11NO	N-acetylpyrrolidine	Heterocyclic compounds	Heterocyclic compounds	4030-18-6	insig	insig	insig	insig		insig	insig	insig	insig
C8H8NO4P	Indole 3-phosphate	Heterocyclic compounds	Indole and Its derivatives	13822-19-0	insig	insig	insig	insig		insig	insig	insig	insig
C25H54NO6P	2-O-methyl PAF C-16	GP	LPC	-	insig	insig	insig	insig		insig	insig	insig	insig
C9H9NO4	Dopaquinone	Benzene and substituted derivatives	Benzene and substituted derivatives	4430-97-1	insig	insig	insig	insig		insig	insig	insig	insig
C5H6N4O5	5-Hydroxy-2-oxo-4-ureido-2,5-dihydro-1H-imidazole-5-carboxylic acid ester	Organic acid And Its derivatives	Organicacid and Its derivatives	-	insig	insig	insig	insig		insig	insig	insig	insig
C10H18N2O5	2,4-diacetamino-2,4,6-triphenoxy-D-mannopyranose	Carboxylic acids and derivatives	Sugar derivatives	-	insig	insig	insig	insig		insig	insig	insig	insig
C27H44O8	20,26-dihydroxyecdysone	Hormones and hormone related compunds	Hormones and hormone related compunds	19458-46-9	insig	insig	insig	insig		insig	insig	insig	insig
C5H5N5O	Guanine	Nucleotide And Its metabolomics	Nucleotide and Its metabolomics	73-40-5	insig	insig	insig	insig		insig	insig	insig	insig
C9H13N3O5	Cytarabine	Nucleotide And Its metabolomics	Nucleotide and Its metabolomics	147-94-4	insig	insig	insig	insig		insig	insig	insig	insig
C10H13NO2	(2S, 3S) -3-methylphenylalanine	Amino acid and Its metabolomics	Amino acid derivatives	25488-25-9	insig	insig	insig	insig		insig	insig	insig	insig
C30H55NO7P	LysoPC 22:4	GP	LPC	-	insig	insig	insig	insig		insig	insig	insig	insig
C28H49NO7P	LysoPC 20:5	GP	LPC	-	insig	insig	insig	insig		insig	insig	insig	insig
C29H53NO4	Carnitine C22:2	FA	CAR	-	insig	insig	insig	insig		insig	insig	insig	insig
C27H51NO5	Carnitine C20:1-OH	FA	CAR	-	insig	insig	insig	insig		insig	insig	insig	insig
C28H51NO4	Carnitine C21:2	FA	CAR	-	insig	insig	insig	insig		insig	insig	insig	insig
C27H51NO4	Carnitine C20:1	FA	CAR	-	insig	insig	insig	insig		insig	insig	insig	insig
C27H49NO4	Carnitine C20:2	FA	CAR	-	insig	insig	insig	insig		insig	insig	insig	insig
C25H49NO4	Carnitine C18:0	FA	CAR	-	insig	insig	insig	insig		insig	insig	insig	insig
C21H37NO5	Carnitine C14:2-OH	FA	CAR	-	insig	insig	insig	insig		insig	insig	insig	insig
C14H27NO4	Carnitine C7:0	FA	CAR	-	insig	insig	insig	insig		insig	insig	insig	insig
C12H21NO4	Carnitine C5:1	FA	CAR	-	insig	insig	insig	insig		insig	insig	insig	insig
C18H26O2	Octapentaenoic acid	FA	FFA	-	insig	insig	insig	insig		insig	insig	insig	insig
C24H30O3	Tetracosaenoic acid	FA	FFA	-	insig	insig	insig	insig		insig	insig	insig	insig
C10H15N3O4	5-Methyl-2'-deoxycytidine	Nucleotide And Its metabolomics	Nucleotide and Its metabolomics	838-07-3	insig	insig	insig	insig		insig	insig	insig	insig
C11H17NO3	Isoprenaline	Hormones and hormone related compunds	Hormones and hormone related compunds	7683-59-2	insig	insig	insig	insig		insig	insig	insig	insig
C10H16N4O3	Anserine	Amino acid and Its metabolomics	Small Peptide	584-85-0	insig	insig	insig	insig		insig	insig	insig	insig
C10H7NO2	Quinoline-4-carboxylic acid	Organic acid And Its derivatives	Organicacid and Its derivatives	486-74-8	insig	insig	insig	insig		insig	insig	insig	insig
C8H18N4O2	SDMA	Organic acid And Its derivatives	Organicacid and Its derivatives	30344-00-4	insig	insig	insig	insig		insig	insig	insig	insig
C5H9NO3	Cis-4-Hydroxy-D-Proline	Amino acid and Its metabolomics	Amino acid derivatives	2584-71-6	insig	insig	insig	insig		insig	insig	insig	insig
C8H15NO6	N-Acetyl-D-Galactosamine	Alcohol and amines	Amines	1811-31-0	insig	insig	insig	insig		insig	insig	insig	insig
C4H9NO2	L-2-Aminobutyric acid	Organic acid And Its derivatives	Organicacid and Its derivatives	1492-24-6	insig	insig	insig	insig		insig	insig	insig	insig
C5H11NO2Se	Selenomethionine	Amino acid and Its metabolomics	Amino acids	1464-42-2	insig	insig	insig	insig		insig	insig	insig	insig
C4H4N6O	8-Azaguanine	Nucleotide And Its metabolomics	Nucleotide and Its metabolomics	134-58-7	insig	insig	insig	insig		insig	insig	insig	insig
C21H28O2	16-Dehydroprogesterone	Hormones and hormone related compunds	Hormones and hormone related compunds	1096-38-4	insig	insig	insig	insig		insig	insig	insig	insig
C4H5N3O	Isocytosine	Nucleotide And Its metabolomics	Nucleotide and Its metabolomics	108-53-2	insig	insig	insig	insig		insig	insig	insig	insig
C7H11N3O	N-Acetylhistamine	Alcohol and amines	Amines	673-49-4	insig	insig	insig	insig		insig	insig	insig	insig
C11H22N2O3	Leu-Val	Amino acid and Its metabolomics	Small Peptide	13588-95-9	insig	insig	insig	insig		insig	insig	insig	insig
C13H17N3O4	Phe-Asn	Amino acid and Its metabolomics	Small Peptide	-	insig	insig	insig	insig		insig	insig	insig	insig
C14H20N2O3S	Phe-Met	Amino acid and Its metabolomics	Small Peptide	15080-84-9	insig	insig	insig	insig		insig	insig	insig	insig
C10H18N2O5S	Glu-Met	Amino acid and Its metabolomics	Small Peptide	4423-22-7	insig	insig	insig	insig		insig	insig	insig	insig
C10H18N2O5S	Met-Glu	Amino acid and Its metabolomics	Small Peptide	14517-44-3	insig	insig	insig	insig		insig	insig	insig	insig
C17H33NO4	Carnitine C10:0 Isomer1	FA	CAR	-	insig	insig	insig	insig		insig	insig	insig	insig
C20H39NO4	Carnitine C13:0 Isomer1	FA	CAR	-	insig	insig	insig	insig		insig	insig	insig	insig
